# Supplementary material for: Bis[4-(di­methyl­amino)­pyridinium] tetra­chlorido­cuprate(II)
Source: Acta Crystallogr Sect E Struct Rep Online. 2013 Oct 19;69(Pt 11):m610–1. doi: 10.1107/S1600536813028006 (PMC3884264; doi:10.1107/S1600536813028006)
Supplement: Supplementary file 1 [file e-69-0m610-sup1.cif]

##############################################################################
#                                                                            #
# This CIF contains the data in a paper accepted for publication in          #
# Acta Crystallographica Section E. It conforms to the requirements of       #
# Notes for Authors for Acta Crystallographica Section E, and has been       #
# peer reviewed under the auspices of the IUCr Commission on Journals.       #
#                                                                            #
# Full details of the Crystallographic Information File format               #
# are given in the paper "The Crystallographic Information File (CIF):       #
# a New Standard Archive File for Crystallography" by S. R. Hall, F. H.      #
# Allen and I. D. Brown [Acta Cryst. (1991), A47, 655-685].                  #
#                                                                            #
# The current version of the core CIF dictionary is obtainable from          #
# ftp://ftp.iucr.org/pub/cif_core.dic.                                       #
#                                                                            #
# Software is freely available for graphical display of the structure(s)     #
# in this CIF. For information consult the CIF software page                 #
# http://www.iucr.org/resources/cif/software.                                #
#                                                                            #
# This file may be used for bona fide research purposes within the           #
# scientific community so long as proper attribution is given to the journal # 
# article from which it was obtained.                                        #
#                                                                            #
##############################################################################
data_I
_audit_creation_method     'WinGX routine CIF_UPDATE'
_audit_conform_dict_name     cif_core.dic
_audit_conform_dict_version     2.3
_journal_date_recd_electronic     2013-10-08
_journal_date_accepted     2013-10-11
_journal_name_full     'Acta Crystallographica, Section E'
_journal_year     2013
_journal_volume     69
_journal_issue     11
_journal_page_first     m610
_journal_page_last     m611
_journal_paper_category     QM
_journal_paper_doi     10.1107/S1600536813028006
_journal_coeditor_code     BQ2389
_publ_contact_author_name     'Sofiane, Bouacida '
_publ_contact_author_address
;
Unit\'e de recherche de CHimie de l'environnement et Mol\'eculaire Structurale,
CHEMS, Facult\'e des sciences exactes,
Universit\'e  Constantine 1 25000,
Constantine
Algeria
;
_publ_contact_author_email     bouacida_sofiane@yahoo.fr
_publ_contact_author_fax     '00 (213) 31 81 88 16'
_publ_contact_author_phone     '00 (213) 74 45 27 14'
_publ_section_title
;
Bis[4-(dimethylamino)pyridinium] tetrachloridocuprate(II)
;
loop_
    _publ_author_name
    _publ_author_footnote
    _publ_author_address
    'Bouacida, Sofiane' .
;
Unit\'e de Recherche de Chimie de l'Environnement et Mol\'eculaire Structurale,
CHEMS, Facult\'e des Sciences Exactes,
Universit\'e  Constantine 1 25000,
Constantine
Algeria
D\'epartement Sciences de la Mati\`ere,
Facult\'e des Sciences Exactes et Sciences de la Nature et de la Vie,
Universit\'e Oum El Bouaghi,
Algeria
;
    'Bouchene, Rafika'
;
;
;
D\'epartement Sciences de la Mati\`ere,
Facult\'e des Sciences Exactes et Sciences de la Nature et de la Vie,
Universit\'e Oum El Bouaghi,
Algeria
;
    'Khadri, Amina'
;
;
;
D\'epartement Sciences de la Mati\`ere,
Facult\'e des Sciences Exactes et Sciences de la Nature et de la Vie,
Universit\'e Oum El Bouaghi,
Algeria
;
    'Belhouas, Ratiba'
;
;
;
Unit\'e de Recherche de Chimie de l'Environnement et Mol\'eculaire Structurale,
CHEMS, Facult\'e des Sciences Exactes,
Universit\'e  Constantine 1 25000,
Constantine
Algeria
;
    'Merazig, Hocine'
;
;
;
Unit\'e de Recherche de Chimie de l'Environnement et Mol\'eculaire Structurale,
CHEMS, Facult\'e des Sciences Exactes,
Universit\'e  Constantine 1 25000,
Constantine
Algeria
;
_database_code_depnum_ccdc_archive     'CCDC 966114'
_chemical_name_systematic
;
Bis[4-(dimethylamino)pyridinium] tetrachloridocuprate(II)
;
_chemical_formula_moiety     '2(C7 H11 N2 +), Cl4 Cu 2-'
_chemical_formula_sum     'C14 H22 Cl4 Cu N4'
_chemical_formula_iupac     '(C7 H11 N2)2 [Cu Cl4]'
_chemical_formula_weight     451.71
_symmetry_cell_setting     monoclinic
_symmetry_space_group_name_H-M     'C 2/c'
_symmetry_space_group_name_Hall     '-C 2yc'
loop_
    _symmetry_equiv_pos_site_id
    _symmetry_equiv_pos_as_xyz
    1 x,y,z
    2 -x,y,1/2-z
    3 -x,-y,-z
    4 x,-y,1/2+z
    5 1/2+x,1/2+y,z
    6 1/2-x,1/2+y,1/2-z
    7 1/2-x,1/2-y,-z
    8 1/2+x,1/2-y,1/2+z
_cell_length_a     12.3750(8)
_cell_length_b     12.1901(8)
_cell_length_c     14.1713(9)
_cell_angle_alpha     90
_cell_angle_beta     115.0230(10)
_cell_angle_gamma     90
_cell_volume     1937.1(2)
_cell_formula_units_Z     4
_cell_measurement_reflns_used     6282
_cell_measurement_theta_min     2.47
_cell_measurement_theta_max     34.73
_cell_measurement_temperature     150(2)
_exptl_crystal_description     cube
_exptl_crystal_colour     Yellow
_exptl_crystal_size_max     0.13
_exptl_crystal_size_mid     0.12
_exptl_crystal_size_min     0.10
_exptl_crystal_density_diffrn     1.549
_exptl_crystal_density_method     'not measured'
_exptl_crystal_F_000     924
_exptl_absorpt_coefficient_mu     1.682
_exptl_absorpt_correction_type     multi-scan
_exptl_absorpt_process_details
;
(SADABS; Sheldrick, 2002)
;
_exptl_absorpt_correction_T_min     0.6753
_exptl_absorpt_correction_T_max     0.7468
_exptl_special_details
;
;
_diffrn_ambient_temperature     150(2)
_diffrn_radiation_type     'MoK\a'
_diffrn_radiation_wavelength     0.71073
_diffrn_radiation_source     'sealed tube'
_diffrn_radiation_monochromator     'graphite'
_diffrn_measurement_device_type     'Bruker APEXII CCD'
_diffrn_measurement_method     '\f and \w scans'
_diffrn_reflns_number     12787
_diffrn_reflns_av_R_equivalents     0.0168
_diffrn_reflns_theta_min     2.48
_diffrn_reflns_theta_max     34.73
_diffrn_reflns_theta_full     25
_diffrn_measured_fraction_theta_max     0.933
_diffrn_measured_fraction_theta_full     0.999
_diffrn_reflns_limit_h_min     -19
_diffrn_reflns_limit_h_max     19
_diffrn_reflns_limit_k_min     -18
_diffrn_reflns_limit_k_max     18
_diffrn_reflns_limit_l_min     -22
_diffrn_reflns_limit_l_max     22
_refine_special_details
;
Refinement of <i>F</i>^2^ against ALL reflections. The weighted <i>R</i>-factor
<i>wR</i> and goodness of fit <i>S</i> are based on <i>F</i>^2^, conventional
<i>R</i>-factors <i>R</i> are based on <i>F</i>, with <i>F</i> set to zero for
negative <i>F</i>^2^. The threshold expression of <i>F</i>^2^ >
\s(<i>F</i>^2^) is used only for calculating <i>R</i>-factors(gt) <i>etc</i>.
and is not relevant to the choice of reflections for refinement.
<i>R</i>-factors based on <i>F</i>^2^ are statistically about twice as large
as those based on <i>F</i>, and <i>R</i>- factors based on ALL data will be
even larger.
;
_reflns_number_total     3895
_reflns_number_gt     3389
_reflns_threshold_expression     I>2sigma(I)
_refine_ls_structure_factor_coef     Fsqd
_refine_ls_matrix_type     full
_refine_ls_R_factor_all     0.0277
_refine_ls_R_factor_gt     0.0213
_refine_ls_wR_factor_gt     0.0565
_refine_ls_wR_factor_ref     0.0594
_refine_ls_goodness_of_fit_ref     1.054
_refine_ls_restrained_S_all     1.054
_refine_ls_number_reflns     3895
_refine_ls_number_parameters     107
_refine_ls_number_restraints     0
_refine_ls_hydrogen_treatment     constr
_refine_ls_weighting_scheme     calc
_refine_ls_weighting_details
         'calc w=1/[\s^2^(Fo^2^)+(0.0283P)^2^+0.9756P] where P=(Fo^2^+2Fc^2^)/3'
_atom_sites_solution_hydrogens     geom
_atom_sites_solution_primary     direct
_atom_sites_solution_secondary     difmap
_refine_ls_shift/su_max     0.001
_refine_ls_shift/su_mean     0
_refine_diff_density_max     0.554
_refine_diff_density_min     -0.22
_refine_ls_extinction_method     none
loop_
    _atom_type_symbol
    _atom_type_description
    _atom_type_scat_dispersion_real
    _atom_type_scat_dispersion_imag
    _atom_type_scat_source
    C C 0.0033 0.0016 'International Tables Vol C Tables 4.2.6.8 and 6.1.1.4'
    H H 0 0 'International Tables Vol C Tables 4.2.6.8 and 6.1.1.4'
    N N 0.0061 0.0033 'International Tables Vol C Tables 4.2.6.8 and 6.1.1.4'
    Cl Cl 0.1484 0.1585 'International Tables Vol C Tables 4.2.6.8 and 6.1.1.4'
    Cu Cu 0.3201 1.2651 'International Tables Vol C Tables 4.2.6.8 and 6.1.1.4'
_computing_data_collection     'APEX2 (Bruker, 2011)'
_computing_cell_refinement     'SAINT (Bruker, 2011)'
_computing_data_reduction     'SAINT (Bruker, 2011)'
_computing_structure_solution     'SIR2002 (Burla <i>et al.</i>, 2005)'
_computing_structure_refinement     'SHELXL97 (Sheldrick, 2008)'
_computing_molecular_graphics
 'ORTEP-3 for Windows (Farrugia, 2012) and DIAMOND (Brandenburg & Berndt, 2001)'
_computing_publication_material     'WinGX (Farrugia, 2012)'
loop_
    _atom_site_type_symbol
    _atom_site_label
    _atom_site_fract_x
    _atom_site_fract_y
    _atom_site_fract_z
    _atom_site_U_iso_or_equiv
    _atom_site_thermal_displace_type
    _atom_site_calc_flag
    _atom_site_refinement_flags
    _atom_site_occupancy
    _atom_site_disorder_assembly
    _atom_site_disorder_group
    N N1 0.43961(8) 0.14134(8) -0.05308(7) 0.0225(2) Uani d . 1.000 . .
    N N2 0.24689(8) 0.09752(8) 0.12016(7) 0.0250(3) Uani d . 1.000 . .
    C C1 0.37610(8) 0.12756(8) 0.00275(7) 0.0179(2) Uani d . 1.000 . .
    C C2 0.39370(8) 0.19580(8) 0.08966(7) 0.0202(2) Uani d . 1.000 . .
    C C3 0.32794(9) 0.17919(9) 0.14518(8) 0.0229(3) Uani d . 1.000 . .
    C C4 0.22731(9) 0.03122(9) 0.03815(9) 0.0259(3) Uani d . 1.000 . .
    C C5 0.28831(9) 0.04393(8) -0.02169(8) 0.0222(2) Uani d . 1.000 . .
    C C11 0.53277(10) 0.22510(10) -0.02403(9) 0.0286(3) Uani d . 1.000 . .
    C C12 0.41514(11) 0.07546(10) -0.14600(9) 0.0280(3) Uani d . 1.000 . .
    Cu Cu1 0.00000 0.057400(10)
                              0.25000 0.01730(10)
                                                Uani d S 1.000 . .
    Cl Cl1 0.07732(2) -0.06512(2) 0.17693(2) 0.02510(10)
                                                       Uani d . 1.000 . .
    Cl Cl2 0.15211(2) 0.17785(2) 0.29261(2) 0.02110(10)
                                                      Uani d . 1.000 . .
    H H2 0.20730 0.08760 0.15680 0.0300 Uiso c R 1.000 . .
    H H2A 0.45010 0.25170 0.10860 0.0240 Uiso c R 1.000 . .
    H H3 0.33920 0.22490 0.20110 0.0270 Uiso c R 1.000 . .
    H H4 0.17090 -0.02440 0.02220 0.0310 Uiso c R 1.000 . .
    H H5 0.27260 -0.00200 -0.07840 0.0270 Uiso c R 1.000 . .
    H H11A 0.49760 0.29640 -0.02970 0.0430 Uiso c R 1.000 . .
    H H11B 0.57180 0.22070 -0.06980 0.0430 Uiso c R 1.000 . .
    H H11C 0.59000 0.21310 0.04640 0.0430 Uiso c R 1.000 . .
    H H12A 0.42520 -0.00080 -0.12750 0.0420 Uiso c R 1.000 . .
    H H12B 0.46940 0.09570 -0.17540 0.0420 Uiso c R 1.000 . .
    H H12C 0.33470 0.08820 -0.19620 0.0420 Uiso c R 1.000 . .
loop_
    _atom_site_aniso_label
    _atom_site_aniso_U_11
    _atom_site_aniso_U_22
    _atom_site_aniso_U_33
    _atom_site_aniso_U_12
    _atom_site_aniso_U_13
    _atom_site_aniso_U_23
    N1 0.0217(4) 0.0262(4) 0.0203(4) -0.0016(3) 0.0097(3) 0.0010(3)
    N2 0.0215(4) 0.0318(5) 0.0241(4) -0.0019(3) 0.0120(3) 0.0016(3)
    C1 0.0164(4) 0.0182(4) 0.0172(4) 0.0003(3) 0.0052(3) 0.0015(3)
    C2 0.0200(4) 0.0194(4) 0.0192(4) -0.0025(3) 0.0063(3) -0.0007(3)
    C3 0.0226(4) 0.0250(5) 0.0200(4) 0.0010(3) 0.0079(3) -0.0012(3)
    C4 0.0217(4) 0.0265(5) 0.0276(5) -0.0067(4) 0.0087(4) -0.0001(4)
    C5 0.0210(4) 0.0215(4) 0.0217(4) -0.0036(3) 0.0067(3) -0.0032(3)
    C11 0.0245(5) 0.0341(6) 0.0282(5) -0.0058(4) 0.0122(4) 0.0049(4)
    C12 0.0320(5) 0.0322(6) 0.0216(4) 0.0056(4) 0.0132(4) 0.0010(4)
    Cu1 0.01640(10)
                  0.01690(10)
                            0.01920(10)
                                      0.0000 0.00820(10)
                                                       0.0000
    Cl1 0.02690(10)
                  0.02030(10)
                            0.03530(10)
                                      -0.00610(10)
                                                 0.02000(10)
                                                           -0.00870(10)
    Cl2 0.02050(10)
                  0.01970(10)
                            0.02320(10)
                                      -0.00350(10)
                                                 0.00950(10)
                                                           -0.00290(10)
_geom_special_details
;
Bond distances, angles <i>etc</i>. have been calculated using the rounded
fractional coordinates. All su's are estimated from the variances of the
(full) variance-covariance matrix. The cell e.s.d.'s are taken into account in
the estimation of distances, angles and torsion angles
;
loop_
    _geom_bond_atom_site_label_1
    _geom_bond_atom_site_label_2
    _geom_bond_site_symmetry_1
    _geom_bond_site_symmetry_2
    _geom_bond_distance
    _geom_bond_publ_flag
    Cu1 Cl1 . 2_555 2.2487(3) yes
    Cu1 Cl2 . 2_555 2.2588(3) yes
    Cu1 Cl1 . . 2.2487(3) yes
    Cu1 Cl2 . . 2.2588(3) yes
    N1 C1 . . 1.3409(15) no
    N1 C12 . . 1.4606(15) no
    N1 C11 . . 1.4627(16) no
    N2 C3 . . 1.3498(15) no
    N2 C4 . . 1.3507(15) no
    N2 H2 . . 0.8600 no
    C1 C2 . . 1.4246(13) no
    C1 C5 . . 1.4217(15) no
    C2 C3 . . 1.3653(16) no
    C4 C5 . . 1.3618(17) no
    C2 H2A . . 0.9300 no
    C3 H3 . . 0.9300 no
    C4 H4 . . 0.9300 no
    C5 H5 . . 0.9300 no
    C11 H11A . . 0.9600 no
    C11 H11B . . 0.9600 no
    C11 H11C . . 0.9600 no
    C12 H12B . . 0.9600 no
    C12 H12C . . 0.9600 no
    C12 H12A . . 0.9600 no
loop_
    _geom_angle_atom_site_label_1
    _geom_angle_atom_site_label_2
    _geom_angle_atom_site_label_3
    _geom_angle_site_symmetry_1
    _geom_angle_site_symmetry_2
    _geom_angle_site_symmetry_3
    _geom_angle
    _geom_angle_publ_flag
    Cl1 Cu1 Cl2 2_555 . 2_555 94.940(10)
                                       no
    Cl1 Cu1 Cl2 . . 2_555 141.030(10)
                                    no
    Cl1 Cu1 Cl2 . . . 94.940(10)
                               no
    Cl1 Cu1 Cl1 . . 2_555 96.760(10)
                                   no
    Cl1 Cu1 Cl2 2_555 . . 141.030(10)
                                    no
    Cl2 Cu1 Cl2 . . 2_555 98.910(10)
                                   no
    C1 N1 C12 . . . 120.89(10) no
    C1 N1 C11 . . . 120.68(9) no
    C11 N1 C12 . . . 118.41(10) no
    C3 N2 C4 . . . 120.68(10) no
    C4 N2 H2 . . . 120.00 no
    C3 N2 H2 . . . 120.00 no
    C2 C1 C5 . . . 116.81(9) no
    N1 C1 C2 . . . 121.57(9) no
    N1 C1 C5 . . . 121.62(9) no
    C1 C2 C3 . . . 120.08(9) no
    N2 C3 C2 . . . 121.05(10) no
    N2 C4 C5 . . . 121.52(11) no
    C1 C5 C4 . . . 119.84(9) no
    C1 C2 H2A . . . 120.00 no
    C3 C2 H2A . . . 120.00 no
    C2 C3 H3 . . . 119.00 no
    N2 C3 H3 . . . 120.00 no
    N2 C4 H4 . . . 119.00 no
    C5 C4 H4 . . . 119.00 no
    C1 C5 H5 . . . 120.00 no
    C4 C5 H5 . . . 120.00 no
    H11A C11 H11B . . . 109.00 no
    H11A C11 H11C . . . 110.00 no
    N1 C11 H11A . . . 109.00 no
    N1 C11 H11B . . . 109.00 no
    N1 C11 H11C . . . 109.00 no
    H11B C11 H11C . . . 109.00 no
    H12B C12 H12C . . . 109.00 no
    N1 C12 H12A . . . 109.00 no
    N1 C12 H12B . . . 109.00 no
    N1 C12 H12C . . . 109.00 no
    H12A C12 H12B . . . 109.00 no
    H12A C12 H12C . . . 109.00 no
loop_
    _geom_torsion_atom_site_label_1
    _geom_torsion_atom_site_label_2
    _geom_torsion_atom_site_label_3
    _geom_torsion_atom_site_label_4
    _geom_torsion_site_symmetry_1
    _geom_torsion_site_symmetry_2
    _geom_torsion_site_symmetry_3
    _geom_torsion_site_symmetry_4
    _geom_torsion
    _geom_torsion_publ_flag
    C11 N1 C1 C2 . . . . 2.21(15) no
    C11 N1 C1 C5 . . . . -177.56(10) no
    C12 N1 C1 C2 . . . . -175.95(10) no
    C12 N1 C1 C5 . . . . 4.28(16) no
    C4 N2 C3 C2 . . . . -1.18(16) no
    C3 N2 C4 C5 . . . . 0.20(17) no
    N1 C1 C2 C3 . . . . -179.66(10) no
    C5 C1 C2 C3 . . . . 0.11(14) no
    N1 C1 C5 C4 . . . . 178.72(10) no
    C2 C1 C5 C4 . . . . -1.06(15) no
    C1 C2 C3 N2 . . . . 1.00(16) no
    N2 C4 C5 C1 . . . . 0.93(17) no
loop_
    _geom_hbond_atom_site_label_D
    _geom_hbond_atom_site_label_H
    _geom_hbond_atom_site_label_A
    _geom_hbond_site_symmetry_A
    _geom_hbond_distance_DH
    _geom_hbond_distance_HA
    _geom_hbond_distance_DA
    _geom_hbond_angle_DHA
    _geom_hbond_publ_flag
    N2 H2 Cl1 . 0.8600 2.5500 3.2264(11) 136.00 yes
    N2 H2 Cl2 . 0.8600 2.5500 3.2760(10) 143.00 yes
    C2 H2A Cl1 5_555 0.9300 2.6700 3.5790(11) 167.00 yes
    C5 H5 Cl2 4_554 0.9300 2.8000 3.6501(11) 152.00 yes
    C11 H11B Cl2 8_554 0.9600 2.8200 3.6850(13) 150.00 yes
_iucr_refine_instructions_details
;
TITL import in C 2/c
CELL  0.71073  12.3750  12.1901  14.1713   90.000  115.023   90.000
ZERR     8.00   0.0008   0.0008   0.0009    0.000    0.001    0.000
LATT   7
SYMM  - X,   Y, 1/2 - Z
SFAC  C    H    N    CL   CU
UNIT  56   88   16   16   4
MERG   2
OMIT     5   3   0
FMAP   2
PLAN   25
ACTA    50.00
BOND   $H
CONF
L.S.   4
WGHT    0.028300    0.975600
FVAR       0.08475
CU1   5    1.000000   -0.057404    0.750000    10.50000    0.01636    0.01688 =
         0.01923    0.00000    0.00822    0.00000
CL2   4    0.847887   -0.177852    0.707387    11.00000    0.02052    0.01973 =
         0.02323   -0.00293    0.00952   -0.00347
CL1   4    0.922678    0.065120    0.823072    11.00000    0.02685    0.02028 =
         0.03533   -0.00865    0.02002   -0.00606
N2    3    0.753108    0.097523    0.379836    11.00000    0.02153    0.03179 =
         0.02415   -0.00164    0.01203    0.00194
AFIX  43
H2    2    0.792686    0.087603    0.343180    11.00000   -1.20000
AFIX   0
N1    3    0.560394    0.141343    0.553078    11.00000    0.02171    0.02621 =
         0.02029   -0.00102    0.00974    0.00159
C1    1    0.623896    0.127557    0.497252    11.00000    0.01638    0.01822 =
         0.01719   -0.00153    0.00522   -0.00028
C4    1    0.772691    0.031220    0.461849    11.00000    0.02167    0.02651 =
         0.02758    0.00007    0.00871    0.00674
AFIX  43
H4    2    0.829133   -0.024391    0.477819    11.00000   -1.20000
AFIX   0
C2    1    0.606298    0.195797    0.410337    11.00000    0.02004    0.01938 =
         0.01919    0.00072    0.00632    0.00253
AFIX  43
H2A   2    0.549943    0.251727    0.391394    11.00000   -1.20000
AFIX   0
C5    1    0.711690    0.043931    0.521686    11.00000    0.02102    0.02154 =
         0.02169    0.00316    0.00671    0.00360
AFIX  43
H5    2    0.727424   -0.001988    0.578405    11.00000   -1.20000
AFIX   0
C3    1    0.672055    0.179190    0.354823    11.00000    0.02264    0.02498 =
         0.01996    0.00123    0.00788   -0.00102
AFIX  43
H3    2    0.660829    0.224876    0.298875    11.00000   -1.20000
AFIX   0
C12   1    0.584860    0.075455    0.646002    11.00000    0.03196    0.03216 =
         0.02164   -0.00105    0.01322   -0.00564
AFIX 137
H12A  2    0.574825   -0.000847    0.627529    11.00000   -1.50000
H12B  2    0.530568    0.095669    0.675356    11.00000   -1.50000
H12C  2    0.665268    0.088241    0.696194    11.00000   -1.50000
AFIX   0
C11   1    0.467226    0.225105    0.524032    11.00000    0.02451    0.03409 =
         0.02823   -0.00495    0.01220    0.00585
AFIX 137
H11A  2    0.502358    0.296414    0.529684    11.00000   -1.50000
H11B  2    0.428175    0.220747    0.569776    11.00000   -1.50000
H11C  2    0.410001    0.213124    0.453575    11.00000   -1.50000
HKLF 4
REM  import in C 2/c
REM R1 =  0.0213 for   3389 Fo > 4sig(Fo)  and  0.0277 for all   3895 data
REM    107 parameters refined using      0 restraints
END
WGHT      0.0283      0.9755
REM Highest difference peak  0.554,  deepest hole -0.220,  1-sigma level  0.057
Q1    1   0.6642  0.0816  0.5101  11.00000  0.05    0.55
Q2    1   0.6486  0.1929  0.3911  11.00000  0.05    0.44
Q3    1   0.6140  0.1636  0.4551  11.00000  0.05    0.44
Q4    1   0.9552  0.0370  0.8634  11.00000  0.05    0.43
Q5    1   0.5935  0.1373  0.5266  11.00000  0.05    0.42
Q6    1   0.7371  0.0407  0.4884  11.00000  0.05    0.39
Q7    1   0.7134  0.1365  0.3735  11.00000  0.05    0.37
Q8    1   0.7529  0.0617  0.4115  11.00000  0.05    0.37
Q9    1   0.5242  0.1740  0.5431  11.00000  0.05    0.32
Q10   1   0.5733  0.1129  0.5954  11.00000  0.05    0.28
Q11   1   0.5401  0.0204  0.6396  11.00000  0.05    0.25
Q12   1   0.9351  0.1183  0.7992  11.00000  0.05    0.21
Q13   1   0.8515 -0.1595  0.6703  11.00000  0.05    0.20
Q14   1   0.6112  0.1034  0.6921  11.00000  0.05    0.20
Q15   1   0.8994 -0.1783  0.7572  11.00000  0.05    0.20
Q16   1   0.7993 -0.2015  0.6752  11.00000  0.05    0.19
Q17   1   1.0000 -0.1486  0.7500  10.50000  0.05    0.19
Q18   1   0.9220 -0.1601  0.7207  11.00000  0.05    0.19
Q19   1   0.8651  0.0496  0.7838  11.00000  0.05    0.19
Q20   1   0.9288 -0.0590  0.7141  11.00000  0.05    0.18
Q21   1   0.8898 -0.1083  0.7179  11.00000  0.05    0.18
Q22   1   0.5805  0.1231  0.7105  11.00000  0.05    0.17
Q23   1   1.0027 -0.0419  0.8085  11.00000  0.05    0.16
Q24   1   0.8738 -0.2215  0.7001  11.00000  0.05    0.16
Q25   1   0.9333  0.0032  0.8046  11.00000  0.05    0.15
;
