# Supplementary material for: Bis[4-(di­methyl­amino)­pyridinium] tetra­chlorido­cuprate(II)
Source: Acta Crystallogr Sect E Struct Rep Online. 2013 Oct 19;69(Pt 11):m610–1. doi: 10.1107/S1600536813028006 (PMC3884264; doi:10.1107/S1600536813028006)
Supplement: Supplementary file 2 [file e-69-0m610-Isup2.hkl]

#
# h,k,l, Fc-squared, Fo-squared, sigma(Fo-squared) and status flag
#
data_I
_shelx_title ' import in C 2/c'
_shelx_refln_list_code          4
_shelx_F_calc_maximum      364.87
_exptl_crystal_F_000       924.00
_reflns_d_resolution_high  0.6238
 
loop_
 _symmetry_equiv_pos_as_xyz
 'x, y, z'
 '-x, y, -z+1/2'
 'x+1/2, y+1/2, z'
 '-x+1/2, y+1/2, -z+1/2'
 '-x, -y, -z'
 'x, -y, z-1/2'
 '-x+1/2, -y+1/2, -z'
 'x+1/2, -y+1/2, z-1/2'
 
_cell_length_a    12.3750
_cell_length_b    12.1901
_cell_length_c    14.1713
_cell_angle_alpha  90.000
_cell_angle_beta  115.023
_cell_angle_gamma  90.000
 
_shelx_F_squared_multiplier     1.000
 
loop_
 _refln_index_h
 _refln_index_k
 _refln_index_l
 _refln_F_squared_calc
 _refln_F_squared_meas
 _refln_F_squared_sigma
 _refln_observed_status
   2   0   0    10044.54    10713.35     82.27 o
   4   0   0       38.92       23.27      2.32 o
   6   0   0      106.16       73.91      6.53 o
   8   0   0     1404.87     1487.61     24.43 o
  10   0   0       11.60       14.94      7.33 o
  12   0   0     6071.04     6016.39     86.10 o
  14   0   0     3250.71     3274.45    104.41 o
  16   0   0       21.93       15.85     12.68 o
   3   1   0     7040.28     7532.92     41.92 o
   5   1   0     3920.24     3948.31     29.05 o
   7   1   0     2614.65     2550.37     23.17 o
   9   1   0      760.93      720.13      9.19 o
  11   1   0     1841.26     1816.59     35.30 o
  13   1   0     6066.14     6112.89     63.46 o
  15   1   0      423.16      445.27     17.30 o
  17   1   0       62.99       61.65     12.26 o
   0   2   0     8917.69     8996.24    465.66 o
   2   2   0      751.95      784.06      7.58 o
   4   2   0    19648.10    20889.09    132.09 o
   6   2   0     3805.55     4067.41     29.57 o
   8   2   0      311.69      321.90      5.97 o
  10   2   0     4895.54     4621.44     40.73 o
  12   2   0     1403.03     1436.35     24.25 o
  14   2   0     1640.39     1653.03     28.39 o
  16   2   0      716.08      730.24     22.28 o
   1   3   0    15502.58    16338.01    114.33 o
   3   3   0    11617.85    11487.36     80.91 o
   7   3   0     1829.75     1843.66     16.49 o
   9   3   0     1726.83     1790.02     23.35 o
  11   3   0     1293.26     1262.99     21.33 o
  13   3   0      144.53      135.37     10.22 o
  15   3   0      146.97      131.50     16.26 o
  17   3   0     1313.52     1314.58     41.50 o
   0   4   0     1807.95     1947.47     43.16 o
   2   4   0      214.60      196.03      4.87 o
   4   4   0     3291.15     3729.80     29.85 o
   6   4   0      396.78      489.94      7.23 o
   8   4   0        2.10        5.74      3.84 o
  10   4   0      724.66      665.12     12.14 o
  12   4   0      118.05      110.17      9.17 o
  14   4   0        0.60       -0.82      7.56 o
  16   4   0      110.55       98.64     11.80 o
   1   5   0      826.05      805.76      9.87 o
   3   5   0     4409.81     4245.18     33.23 o
   5   5   0        2.64        9.14      2.69 o
   7   5   0     2079.01     2003.86     18.40 o
   9   5   0      725.69      765.48     11.04 o
  11   5   0     1756.66     1747.54     25.87 o
  13   5   0      187.90      178.46     11.05 o
  15   5   0        6.01       -3.88      8.77 o
  17   5   0       97.23       90.49     25.06 o
   0   6   0     1857.50     1527.80     54.30 o
   2   6   0    10529.76    10370.58     85.21 o
   4   6   0     8453.50     8909.17     65.97 o
   6   6   0     4879.76     4912.84     40.16 o
   8   6   0       85.54       64.72      6.02 o
  10   6   0     3645.64     3515.86     34.14 o
  12   6   0      705.53      741.80     17.84 o
  14   6   0      109.61      109.69     11.03 o
  16   6   0      515.98      552.39     35.04 o
   1   7   0    11354.00    11804.25     96.72 o
   3   7   0     4419.71     4520.97     40.84 o
   5   7   0       31.00       17.43      3.69 o
   7   7   0       15.42       11.23      3.77 o
   9   7   0      236.71      285.89      8.16 o
  11   7   0     1112.93     1133.48     25.92 o
  13   7   0     1685.86     1726.72     29.15 o
  15   7   0     1616.73     1684.73     37.16 o
   0   8   0    35848.48    36548.00    406.67 o
   2   8   0     3899.72     3718.19     35.47 o
   4   8   0      116.09      111.37      5.65 o
   6   8   0     1858.96     1927.79     20.60 o
   8   8   0      131.68      150.19      6.26 o
  10   8   0      661.65      609.19     13.22 o
  12   8   0     4744.39     4840.72     79.17 o
  14   8   0     2253.09     2229.26     42.24 o
   1   9   0    18228.66    17823.46    144.74 o
   3   9   0     1303.92     1350.98     17.56 o
   5   9   0      233.63      254.24      9.29 o
   7   9   0     2692.57     2559.66     29.32 o
   9   9   0       34.49       36.59      4.98 o
  11   9   0      434.80      426.61     15.06 o
  13   9   0     2386.61     2405.50     52.66 o
  15   9   0      493.32      510.00     29.53 o
   0  10   0     4167.08     4202.57     57.00 o
   2  10   0     5027.32     5008.93     47.12 o
   4  10   0     2373.00     2438.87     27.30 o
   6  10   0      250.87      216.93      9.17 o
   8  10   0       53.77       43.87      6.11 o
  10  10   0     1051.78     1063.26     20.38 o
  12  10   0      335.30      329.47     31.32 o
  14  10   0     1457.12     1580.46     45.94 o
   1  11   0        9.98       23.71      4.17 o
   3  11   0     3959.65     3968.07     39.66 o
   5  11   0      335.08      313.65     13.11 o
   7  11   0      139.41      109.29      9.35 o
   9  11   0      915.21      891.18     18.15 o
  11  11   0     1922.51     2002.49     46.75 o
  13  11   0       23.51       40.37     20.88 o
   0  12   0        2.64       -9.75      9.75 o
   2  12   0      339.56      342.43     12.47 o
   4  12   0     1227.62     1206.62     35.02 o
   6  12   0       20.10       26.85      7.74 o
   8  12   0      306.90      303.68     17.21 o
  10  12   0      707.89      672.29     25.37 o
  12  12   0      681.23      729.51     44.55 o
  14  12   0       15.64       15.31     20.88 o
   1  13   0       29.12       26.45      9.84 o
   3  13   0       24.34       14.62      9.84 o
   5  13   0      330.45      311.06     18.19 o
   7  13   0      322.49      309.19     14.72 o
   9  13   0      129.62      121.72     11.77 o
  11  13   0      355.92      368.93     33.41 o
   0  14   0        1.09      -11.14     12.53 o
   2  14   0     3951.96     3910.33     82.84 o
   4  14   0      150.72      126.42     14.25 o
   6  14   0     1908.59     1915.04     62.65 o
   8  14   0      221.90      206.34     36.20 o
  10  14   0      827.92      863.16     41.77 o
   1  15   0      541.61      511.97     24.61 o
   3  15   0     1573.83     1551.88     91.19 o
   5  15   0       96.10       95.46     14.77 o
   7  15   0      146.45      157.32     23.67 o
   9  15   0       32.86       47.33     18.10 o
   0  16   0     3759.40     3732.46     93.28 o
   2  16   0     1402.88     1426.59     91.19 o
   4  16   0      401.94      328.85     21.66 o
   6  16   0      170.36      181.07     18.19 o
   8  16   0       81.49       70.50     15.23 o
   1  17   0     2479.45     2569.89     54.63 o
   3  17   0       87.39       87.04     15.23 o
   5  17   0       11.40        3.76     13.26 o
   7  17   0      277.60      288.18     30.63 o
   0  18   0      518.04      540.17     40.37 o
   2  18   0      417.69      434.93     27.06 o
   4  18   0      317.43      306.49     24.36 o
   6  18   0      530.63      459.42     38.98 o
 -17   1   1       74.66       66.73     11.41 o
 -15   1   1      665.77      638.74     19.89 o
 -13   1   1     1390.07     1390.44     24.84 o
 -11   1   1      666.25      651.26     15.27 o
  -9   1   1       29.41       32.02      3.21 o
  -7   1   1    14359.14    14935.48     88.89 o
  -5   1   1     2567.86     2587.57     15.95 o
  -3   1   1      240.71      323.50      3.47 o
  -1   1   1      351.11      292.25      4.62 o
   1   1   1    20758.66    21226.90    183.12 o
   3   1   1      403.97      392.71      5.08 o
   5   1   1     3661.54     3569.38     26.04 o
   7   1   1     2178.47     1982.60     17.64 o
   9   1   1      190.13      184.80      6.64 o
  11   1   1      110.44      103.48      8.27 o
  13   1   1      885.36      947.31     21.90 o
  15   1   1      121.60      121.98     11.62 o
  17   1   1       47.99       52.37     13.02 o
 -18   2   1      412.90      488.66     43.16 o
 -16   2   1       62.14       57.38     10.41 o
 -14   2   1       19.88       21.79      8.12 o
 -12   2   1      203.95      215.07     10.85 o
 -10   2   1     1207.77     1192.81     19.29 o
  -8   2   1     7522.42     7608.15     52.58 o
  -6   2   1    18538.16    18630.63    145.64 o
  -4   2   1     7938.37     8367.11     50.67 o
  -2   2   1     9219.41     9719.16     63.07 o
   0   2   1    12020.10    12582.67     99.05 o
   2   2   1    50201.85    53379.76    429.81 o
   4   2   1       27.60       17.36      1.93 o
   6   2   1    23101.99    23452.38    149.77 o
   8   2   1     8496.78     8478.14     58.91 o
  10   2   1       48.28       57.51      5.80 o
  12   2   1     1060.88     1012.31     24.57 o
  14   2   1      148.74      147.23     11.65 o
  16   2   1       17.14       18.70     11.45 o
 -17   3   1      821.73      890.15     24.99 o
 -15   3   1      208.25      220.87     13.56 o
 -13   3   1      124.78      150.10     12.46 o
 -11   3   1      217.93      227.47     10.41 o
  -9   3   1     1148.41     1117.75     12.14 o
  -7   3   1     6863.25     6774.26     47.09 o
  -5   3   1     5809.79     5154.89     35.91 o
  -3   3   1    13268.31    13510.66     94.11 o
  -1   3   1     1881.50     2323.35     16.37 o
   1   3   1    17133.88    17356.51    121.65 o
   3   3   1      950.31      866.35     10.37 o
   5   3   1    19166.82    19502.38    125.17 o
   7   3   1     5241.37     5058.17     37.16 o
   9   3   1     8859.35     8869.54     62.39 o
  11   3   1     1315.36     1303.49     23.02 o
  13   3   1       15.54        4.71      7.28 o
  15   3   1       36.18       29.56      9.67 o
 -16   4   1     3566.42     3564.71     47.39 o
 -14   4   1       80.47       79.92      9.84 o
 -12   4   1       64.07       55.35      8.84 o
 -10   4   1     2881.08     2792.45     29.13 o
  -8   4   1     4483.83     4548.90     34.43 o
  -6   4   1     9377.00     9291.90     62.44 o
  -4   4   1    73791.64    72718.88    499.00 o
  -2   4   1     3120.00     2954.92     23.52 o
   0   4   1    17281.56    19353.69    163.25 o
   2   4   1     3918.71     3983.44     30.48 o
   4   4   1    21467.56    21804.14    170.67 o
   6   4   1      815.80      626.03      8.50 o
   8   4   1    11536.42    11404.22     77.64 o
  10   4   1     5391.71     5407.00     46.93 o
  12   4   1      162.54      137.23      9.71 o
  14   4   1        7.75       -1.61      7.64 o
  16   4   1      452.16      466.23     19.44 o
 -17   5   1     1635.51     1699.65     33.27 o
 -15   5   1        7.48        8.02      8.68 o
 -13   5   1       50.64       50.92      8.06 o
 -11   5   1      756.25      825.39     18.24 o
  -9   5   1     6054.18     5950.18     44.19 o
  -7   5   1     5851.26     5922.58     47.47 o
  -5   5   1    17871.93    17649.29    124.72 o
  -3   5   1    41443.68    43463.67    300.86 o
  -1   5   1       26.48       52.23      4.02 o
   1   5   1      174.98      122.68      3.23 o
   3   5   1       70.76       28.11      2.67 o
   5   5   1     6755.41     6703.20     46.94 o
   7   5   1     2787.32     2748.04     23.38 o
   9   5   1     7296.23     7291.13     53.43 o
  11   5   1     1959.08     1832.26     26.80 o
  13   5   1       86.38       74.57      9.27 o
  15   5   1      558.94      560.19     19.75 o
 -16   6   1      238.31      287.89     15.78 o
 -14   6   1      709.57      712.63     30.74 o
 -12   6   1      435.37      438.06     14.70 o
 -10   6   1       15.92       20.15      5.22 o
  -8   6   1     2079.03     2177.03     21.27 o
  -6   6   1     9892.20     9848.96     73.28 o
  -4   6   1      234.87      144.48      6.23 o
  -2   6   1     2354.36     2221.11     22.09 o
   0   6   1     4597.40     4576.73     40.18 o
   2   6   1      748.46      724.56     10.19 o
   4   6   1     2847.97     2842.10     25.10 o
   6   6   1    11154.05    10702.01     72.80 o
   8   6   1     5891.61     5604.20     42.53 o
  10   6   1     1498.89     1415.35     18.90 o
  12   6   1      121.90      124.48      9.87 o
  14   6   1       34.84       41.96      9.62 o
  16   6   1        3.33      -10.38     12.29 o
 -17   7   1       16.85       -9.75     19.49 o
 -15   7   1       27.05       21.86      9.38 o
 -13   7   1     1195.23     1231.98     26.93 o
 -11   7   1      915.42      902.42     18.85 o
  -9   7   1      673.09      598.03     10.26 o
  -7   7   1     6057.09     6042.88     48.87 o
  -5   7   1     1263.35     1327.39     15.05 o
  -3   7   1      157.99      204.78      6.21 o
  -1   7   1     2238.12     1974.47     20.65 o
   1   7   1     2855.10     2904.50     28.24 o
   3   7   1     1178.94     1148.98     14.59 o
   5   7   1     3403.33     3585.58     48.80 o
   7   7   1     7029.44     6861.55     50.34 o
   9   7   1       53.16       39.03      5.20 o
  11   7   1      348.60      387.61     14.23 o
  13   7   1     1303.46     1345.84     30.14 o
  15   7   1      130.47      120.47     14.72 o
 -16   8   1       66.57       57.08     16.74 o
 -14   8   1       48.77       66.61     10.25 o
 -12   8   1      289.94      282.30     13.14 o
 -10   8   1        3.00        6.43      4.93 o
  -8   8   1      634.13      572.46     12.71 o
  -6   8   1     3036.92     2971.05     27.98 o
  -4   8   1      239.28      232.61      7.02 o
  -2   8   1     1565.96     1617.36     18.70 o
   0   8   1     2286.85     2235.02     27.97 o
   2   8   1        2.49       -2.09      2.90 o
   4   8   1      309.38      348.68      8.61 o
   6   8   1      267.32      247.26      8.60 o
   8   8   1      312.85      281.40      8.23 o
  10   8   1       11.36        6.04      5.66 o
  12   8   1      439.33      452.37     16.23 o
  14   8   1      373.49      414.98     32.02 o
 -15   9   1      109.87      113.57     18.19 o
 -13   9   1      178.27      182.30     12.38 o
 -11   9   1      478.12      469.46     15.46 o
  -9   9   1       52.92       61.19      5.26 o
  -7   9   1     2298.30     2087.72     22.99 o
  -5   9   1      967.19      987.86     15.24 o
  -3   9   1       36.48       42.11      4.48 o
  -1   9   1      370.39      358.75      8.35 o
   1   9   1      516.74      544.67      9.94 o
   3   9   1      690.74      673.33     11.42 o
   5   9   1      125.80      102.61      6.31 o
   7   9   1     1484.07     1513.80     21.12 o
   9   9   1       39.72       28.68      5.19 o
  11   9   1      111.54      132.74     15.54 o
  13   9   1      868.44      883.93     66.13 o
  15   9   1       13.48       29.24     25.06 o
 -14  10   1      940.79     1000.75     35.44 o
 -12  10   1        1.78       -1.32      9.21 o
 -10  10   1     1440.72     1483.83     21.74 o
  -8  10   1     1404.06     1490.19     19.61 o
  -6  10   1    11112.96    10660.28    136.84 o
  -4  10   1      118.33      111.23      6.36 o
  -2  10   1      131.74      136.14      6.26 o
   0  10   1     1513.10     1588.87     19.51 o
   2  10   1     1891.36     1883.39     32.35 o
   4  10   1       37.26       38.20      6.81 o
   6  10   1     6057.22     6054.43     62.03 o
   8  10   1     1094.54     1085.14     17.29 o
  10  10   1      117.06      132.24     10.75 o
  12  10   1      138.41      121.12     23.67 o
  14  10   1      234.52      204.65     30.63 o
 -13  11   1       31.32       26.45     19.49 o
 -11  11   1       56.46       58.46     13.05 o
  -9  11   1      505.78      463.42     18.33 o
  -7  11   1     1812.24     1921.62     25.53 o
  -5  11   1     2879.65     2987.03     33.12 o
  -3  11   1      750.87      740.11     13.47 o
  -1  11   1     1610.03     1617.68     20.55 o
   1  11   1      161.52      172.35      9.91 o
   3  11   1       47.66       40.38      6.93 o
   5  11   1     1669.82     1661.34     27.86 o
   7  11   1     5440.10     5311.58     79.17 o
   9  11   1      600.97      660.88     19.07 o
  11  11   1      115.37      116.94     23.67 o
  13  11   1        7.29        0.57     13.26 o
 -14  12   1        4.14       12.53     20.88 o
 -12  12   1      475.46      517.89     37.59 o
 -10  12   1      966.23      971.40     23.73 o
  -8  12   1      259.31      251.88     13.06 o
  -6  12   1     3754.38     3536.72     66.15 o
  -4  12   1     8284.17     8234.61     86.80 o
  -2  12   1     1374.63     1401.54     23.76 o
   0  12   1     2506.92     2391.09     33.51 o
   2  12   1      602.03      596.86     15.95 o
   4  12   1     2096.88     2191.09     33.74 o
   6  12   1      965.76      936.09     21.70 o
   8  12   1     3511.67     3361.04     46.22 o
  10  12   1     2248.22     2147.54     45.99 o
  12  12   1       74.74       83.53     22.28 o
  -9  13   1     1205.93     1151.34     41.77 o
  -7  13   1      547.09      555.18     22.58 o
  -5  13   1     5114.96     5075.76     75.30 o
  -3  13   1     2804.19     2842.83     50.69 o
  -1  13   1       12.89        8.35      8.86 o
   1  13   1       10.04        6.96      8.86 o
   3  13   1     4027.01     4051.75     77.00 o
   5  13   1      588.25      601.48     18.13 o
   7  13   1      601.19      578.14     19.01 o
   9  13   1     2241.73     2296.34     47.68 o
  11  13   1     1036.32     1033.01     50.12 o
  13  13   1      328.67      297.93     34.80 o
 -10  14   1     1347.61     1376.88     51.51 o
  -8  14   1      623.78      601.25     31.32 o
  -6  14   1     1288.98     1336.67     34.41 o
  -4  14   1     1115.13     1115.81     50.12 o
  -2  14   1     2637.72     2649.40     49.71 o
   0  14   1      224.76      207.53     16.22 o
   2  14   1       32.88       36.20     11.81 o
   4  14   1      193.95      209.53     16.74 o
   6  14   1     1046.80     1045.53     43.16 o
   8  14   1     1614.74     1598.21     56.38 o
  10  14   1      233.94      275.65     27.84 o
  -9  15   1      202.15      213.01     26.45 o
  -7  15   1     1757.89     1704.59     58.47 o
  -5  15   1      624.43      633.55     26.45 o
  -3  15   1       17.81       18.79     11.81 o
  -1  15   1      543.46      555.17     31.32 o
   1  15   1      730.77      732.30     27.56 o
   3  15   1       48.60       46.86     15.31 o
   5  15   1      324.59      326.65     20.67 o
   7  15   1     1490.13     1474.81     37.89 o
   9  15   1       98.33      115.55     22.28 o
  -8  16   1      142.57       97.45     22.28 o
  -6  16   1      481.74      538.06     26.52 o
  -4  16   1      754.35      711.19     48.03 o
  -2  16   1        9.21       -3.03     11.29 o
   0  16   1     1949.27     1998.19     84.92 o
   2  16   1      120.74      126.85     16.22 o
   4  16   1      148.64      147.15     20.19 o
   6  16   1      282.82      327.16     30.63 o
   8  16   1        1.44      -11.14     11.81 o
  -9  17   1      106.60      116.94     27.84 o
  -7  17   1       67.23       54.56     15.23 o
  -5  17   1       75.57       58.33     14.62 o
  -3  17   1      277.63      243.22     49.42 o
  -1  17   1      109.19      152.38     18.79 o
   1  17   1      199.13      204.81     23.67 o
   3  17   1       95.45       90.18     20.19 o
   5  17   1        0.97       -2.78     16.71 o
   7  17   1       63.43       56.38     14.77 o
  -6  18   1      722.27      740.65     45.94 o
  -4  18   1        6.07       -6.18     12.28 o
  -2  18   1       26.63       13.92     14.77 o
   0  18   1       36.49       -0.70     13.78 o
   2  18   1      661.79      658.35     40.37 o
   4  18   1       69.83       47.51     15.23 o
   6  18   1     1745.04     1594.06     62.65 o
 -18   0   2      215.59      154.53     26.45 o
 -16   0   2      194.69      127.03     16.65 o
 -14   0   2     3479.77     3641.80     63.44 o
 -12   0   2    15256.10    15149.77    184.56 o
 -10   0   2     2381.08     2331.45     40.33 o
  -8   0   2    18208.09    17871.07    412.09 o
  -6   0   2     3283.22     3346.00     44.78 o
  -4   0   2    28304.00    30999.16    341.10 o
  -2   0   2     7630.24     7841.08    137.43 o
   0   0   2     6879.62     7134.39    493.53 o
   2   0   2    14664.82    14900.11    133.93 o
   4   0   2    10160.78    10560.80    115.75 o
   6   0   2    27810.42    28495.38    286.79 o
   8   0   2     1513.51     1678.05     23.11 o
  10   0   2      155.85      159.86      8.06 o
  12   0   2     4793.13     4707.97     73.22 o
  14   0   2     2027.51     2129.08     47.13 o
  16   0   2      347.71      328.64     23.74 o
 -17   1   2       30.18       21.49     14.67 o
 -15   1   2     1832.20     1807.90     30.73 o
 -13   1   2     1314.20     1326.23     23.64 o
 -11   1   2     3696.93     3786.97     41.38 o
  -9   1   2     2908.99     2811.89     31.30 o
  -7   1   2     7306.17     7301.47     63.33 o
  -5   1   2      574.54      682.99      9.85 o
  -3   1   2     4676.72     4208.25     26.25 o
  -1   1   2    29043.79    29664.38    423.04 o
   1   1   2    76261.42    77788.80    824.33 o
   3   1   2     1987.81     1856.11     14.55 o
   5   1   2     6938.76     6955.86     47.38 o
   7   1   2      306.33      280.64      6.12 o
   9   1   2      171.27      179.31      5.68 o
  11   1   2      362.75      379.38     13.01 o
  13   1   2     2442.15     2439.51     34.67 o
  15   1   2      884.86      921.80     25.52 o
  17   1   2      249.19      254.77     33.41 o
 -18   2   2       33.28       62.70     25.06 o
 -16   2   2      574.78      590.00     20.15 o
 -14   2   2      212.05      203.57     12.17 o
 -12   2   2     2379.99     2239.73     30.25 o
 -10   2   2     7206.74     7158.68     66.30 o
  -8   2   2     1574.06     1475.20     15.59 o
  -6   2   2      171.53      191.18      3.33 o
  -4   2   2     2056.74     1898.54     14.94 o
  -2   2   2     4873.12     4877.81     32.17 o
   0   2   2     3905.20     3856.07     30.98 o
   2   2   2   133133.50   133494.17   1728.93 o
   4   2   2     7719.64     7425.30     49.87 o
   6   2   2       69.42       74.75      6.85 o
   8   2   2       67.05       78.98      5.08 o
  10   2   2     1024.90     1044.72     15.71 o
  12   2   2      246.86      250.62     12.11 o
  14   2   2      482.91      499.06     18.00 o
  16   2   2      801.90      849.49     24.17 o
 -17   3   2      103.43      102.72     12.25 o
 -15   3   2        1.32       -0.13      8.47 o
 -13   3   2      305.63      290.31     14.05 o
 -11   3   2     7913.38     7899.24     73.76 o
  -9   3   2     1561.53     1516.45     16.98 o
  -7   3   2     1495.74     1551.37     17.77 o
  -5   3   2     3445.98     3504.50     27.63 o
  -3   3   2     7016.77     7186.85     52.11 o
  -1   3   2     3344.03     3855.84     25.80 o
   1   3   2     1587.20     1859.21     17.22 o
   3   3   2    18946.49    19694.36    125.29 o
   5   3   2     2198.86     2567.08     20.69 o
   7   3   2       46.85       59.61      3.80 o
   9   3   2     2448.36     2310.99     21.68 o
  11   3   2      300.71      279.98     12.82 o
  13   3   2      415.13      390.55     15.43 o
  15   3   2     1121.92     1143.65     25.33 o
 -18   4   2       55.04       62.65     22.28 o
 -16   4   2      625.76      601.41     27.33 o
 -14   4   2        0.38       -0.52      8.69 o
 -12   4   2        3.70        2.33      5.89 o
 -10   4   2        5.45        3.27      3.86 o
  -8   4   2       13.35       11.06      2.61 o
  -6   4   2       32.21       32.22      2.89 o
  -4   4   2      551.10      505.49     13.87 o
  -2   4   2     3190.37     3349.81     26.11 o
   0   4   2      875.14      839.58     12.06 o
   2   4   2      505.12      568.39     10.85 o
   4   4   2     3263.32     3633.31     27.06 o
   6   4   2      198.91      210.24      5.50 o
   8   4   2      235.24      231.66      6.65 o
  10   4   2       67.67       79.13      6.37 o
  12   4   2       43.41       41.51      7.64 o
  14   4   2       29.35       21.73      8.77 o
  16   4   2      407.37      424.79     21.90 o
 -17   5   2      105.27       89.42     12.66 o
 -15   5   2        1.08        0.98      8.31 o
 -13   5   2       17.09       19.29      7.46 o
 -11   5   2     3015.05     3020.81     36.00 o
  -9   5   2      208.57      169.82      5.46 o
  -7   5   2      283.94      267.49      6.43 o
  -5   5   2       91.03       94.55      4.07 o
  -3   5   2     6136.49     6632.03     49.40 o
  -1   5   2      868.90      838.79      8.98 o
   1   5   2      837.09      827.61      8.35 o
   3   5   2      624.90      570.71     13.43 o
   5   5   2       71.97      108.19      4.16 o
   7   5   2     1369.86     1306.30     14.29 o
   9   5   2     1841.08     1761.89     18.66 o
  11   5   2       38.30       33.26      7.06 o
  13   5   2       19.01        3.43      7.82 o
  15   5   2      476.34      465.74     22.42 o
 -16   6   2      349.37      354.65     26.42 o
 -14   6   2      135.38      131.54     12.25 o
 -12   6   2     1159.67     1199.74     22.26 o
 -10   6   2     9441.26     9555.23     75.28 o
  -8   6   2      103.12      143.36      5.48 o
  -6   6   2      936.34      982.57     14.87 o
  -4   6   2     3069.29     2901.63     25.13 o
  -2   6   2      353.90      422.13      7.50 o
   0   6   2     1608.81     1587.19     20.90 o
   2   6   2    27937.11    28493.66    233.10 o
   4   6   2     3616.99     3349.17     31.97 o
   6   6   2     3165.02     3384.45     27.59 o
   8   6   2        4.00        6.20      3.73 o
  10   6   2      460.79      486.05     14.50 o
  12   6   2       55.19       39.73      8.21 o
  14   6   2      947.99      975.05     28.57 o
  16   6   2      915.09      971.75     52.90 o
 -17   7   2       25.97       19.92     14.25 o
 -15   7   2       99.61       89.40     12.46 o
 -13   7   2     1092.65     1108.53     22.76 o
 -11   7   2     3862.36     3724.59     42.28 o
  -9   7   2     3358.30     3060.70     30.27 o
  -7   7   2      519.74      548.33      9.89 o
  -5   7   2        9.38        4.11      3.06 o
  -3   7   2      310.92      284.93     13.24 o
  -1   7   2     1835.21     1736.35     18.70 o
   1   7   2    14094.37    14050.81    101.12 o
   3   7   2    12070.04    11836.71     97.28 o
   5   7   2     5090.76     5061.69     46.22 o
   7   7   2       46.93       61.57      5.34 o
   9   7   2      269.72      248.18      8.12 o
  11   7   2      256.90      244.10     11.87 o
  13   7   2      856.69      877.40     25.93 o
  15   7   2      140.09      112.36     19.03 o
 -16   8   2       13.29        1.62      9.38 o
 -14   8   2     1827.02     1791.87     30.41 o
 -12   8   2     2688.91     2604.68     35.13 o
 -10   8   2      498.12      522.78     12.18 o
  -8   8   2     6715.02     6573.04     53.58 o
  -6   8   2      983.40      927.80     12.93 o
  -4   8   2     3932.44     3991.00     38.28 o
  -2   8   2     7194.45     7730.35     76.96 o
   0   8   2    27817.37    27713.86    195.21 o
   2   8   2     5540.94     5388.83     48.29 o
   4   8   2     3144.62     3116.98     31.77 o
   6   8   2     5079.13     5164.62     40.03 o
   8   8   2       61.74       66.51      5.05 o
  10   8   2      320.48      301.41     10.34 o
  12   8   2     1644.56     1720.08     35.90 o
  14   8   2     1208.26     1284.08     40.77 o
 -15   9   2      529.97      512.74     19.27 o
 -13   9   2     3875.46     3923.40     47.46 o
 -11   9   2     1452.35     1431.39     24.09 o
  -9   9   2     2769.17     2724.32     28.38 o
  -7   9   2     1624.63     1724.02     20.00 o
  -5   9   2      321.04      304.34      8.92 o
  -3   9   2      190.68      229.64      7.31 o
  -1   9   2     9718.02     9679.25     82.10 o
   1   9   2     6112.47     6327.13     55.38 o
   3   9   2     2299.50     2296.92     25.06 o
   5   9   2     3998.65     4060.84     46.73 o
   7   9   2     1291.48     1290.99     15.88 o
   9   9   2      516.84      478.69     13.18 o
  11   9   2      539.39      479.57     46.64 o
  13   9   2     2284.75     2331.07     52.66 o
 -14  10   2      115.41      111.78     13.34 o
 -12  10   2     1877.53     1836.61     30.66 o
 -10  10   2     2170.83     2204.88     26.68 o
  -8  10   2     1719.74     1621.64     28.88 o
  -6  10   2      429.67      489.00     11.80 o
  -4  10   2      140.06      162.06     10.25 o
  -2  10   2      654.24      661.46     11.84 o
   0  10   2     1244.06     1228.44     16.01 o
   2  10   2     9661.43     9792.36    110.98 o
   4  10   2     3108.78     3095.73     40.17 o
   6  10   2      580.02      631.68     17.65 o
   8  10   2      201.20      205.20      9.84 o
  10  10   2      305.42      296.33     15.57 o
  12  10   2      600.41      629.32     30.47 o
  14  10   2       61.22       54.30     23.67 o
 -15  11   2       19.85       22.28     19.49 o
 -13  11   2       13.37       16.48     10.88 o
 -11  11   2      893.12      895.73     28.09 o
  -9  11   2      650.96      657.68     15.37 o
  -7  11   2      485.25      490.35     12.81 o
  -5  11   2     1769.09     1695.58     22.55 o
  -3  11   2     2203.66     2232.58     51.38 o
  -1  11   2     1189.88     1174.53     21.26 o
   1  11   2     1433.72     1413.11     24.03 o
   3  11   2     6484.86     6361.35     70.18 o
   5  11   2      144.34      167.58     21.58 o
   7  11   2        5.03        5.90      5.89 o
   9  11   2     1170.49     1251.55     25.93 o
  11  11   2       59.59       71.00     22.28 o
  13  11   2      262.97      272.87     32.02 o
 -14  12   2       12.64       52.90     23.67 o
 -12  12   2      442.93      517.51     55.69 o
 -10  12   2      270.14      291.71     18.70 o
  -8  12   2      189.30      196.45     11.50 o
  -6  12   2        3.35        9.58      8.32 o
  -4  12   2     3866.96     3768.38     63.59 o
  -2  12   2      541.46      536.42     15.57 o
   0  12   2     2215.28     2146.82     31.77 o
   2  12   2      979.40      967.11     20.56 o
   4  12   2      139.48      135.61     10.39 o
   6  12   2      113.18      120.33     10.70 o
   8  12   2      655.19      719.50     21.72 o
  10  12   2      187.43      172.31     21.58 o
  12  12   2        6.14       25.06     19.49 o
 -11  13   2      197.28      221.36     25.06 o
  -9  13   2       24.20       36.20     10.83 o
  -7  13   2      663.29      643.20     23.63 o
  -5  13   2        7.50       -6.61      9.70 o
  -3  13   2      279.98      280.61     17.72 o
  -1  13   2       20.05       16.71     13.92 o
   1  13   2       13.64       14.04      6.93 o
   3  13   2      700.61      649.69     18.83 o
   5  13   2       12.77       11.14      8.86 o
   7  13   2      273.68      307.67     15.79 o
   9  13   2       25.78       43.85     12.80 o
  11  13   2        3.94       20.88     18.10 o
  -8  14   2       21.94       23.54     10.70 o
  -6  14   2      569.68      535.24     23.56 o
  -4  14   2      267.86      304.09     40.37 o
  -2  14   2      871.69      839.49     28.04 o
   0  14   2        0.71       -9.31      9.31 o
   2  14   2     3158.23     3116.08     91.19 o
   4  14   2     1643.68     1650.03     38.35 o
   6  14   2     1032.46     1041.53     50.81 o
   8  14   2        5.54      -10.70     10.70 o
  -9  15   2     1268.98     1259.93     51.51 o
  -7  15   2       24.04       19.55     18.79 o
  -5  15   2        7.18       -9.84      9.84 o
  -3  15   2       34.19       29.93     11.81 o
  -1  15   2      548.06      538.59     25.09 o
   1  15   2     1668.32     1710.89     40.84 o
   3  15   2     2552.54     2579.66     97.45 o
   5  15   2       96.70       96.06     19.49 o
   7  15   2       72.13       99.75     25.76 o
   9  15   2       50.45       40.37     18.10 o
  -8  16   2      314.47      280.50     21.15 o
  -6  16   2       40.14       55.69     13.78 o
  -4  16   2       56.62       66.14     13.78 o
  -2  16   2      355.05      320.31     21.66 o
   0  16   2     2540.06     2682.19     54.14 o
   2  16   2      568.07      605.58     28.50 o
   4  16   2     1616.14     1655.31     58.47 o
   6  16   2      475.02      479.04     63.34 o
   8  16   2       24.00       20.88     18.10 o
  -7  17   2      477.32      461.62     26.52 o
  -5  17   2        3.43        8.35     17.40 o
  -3  17   2      152.71      156.59     18.19 o
  -1  17   2     1957.11     1979.00     47.25 o
   1  17   2     1303.68     1345.32     47.33 o
   3  17   2      290.24      281.96     21.66 o
   5  17   2     1018.81      993.21     34.94 o
   7  17   2      756.47      721.14     31.00 o
  -6  18   2      212.62      214.99     22.00 o
  -4  18   2       10.80       12.74     12.68 o
  -2  18   2      200.98      201.74     31.32 o
   0  18   2     1094.86     1097.76     36.91 o
   2  18   2      402.95      392.11     25.60 o
   4  18   2      366.97      335.52     33.41 o
 -17   1   3        0.54      -10.65     10.65 o
 -15   1   3      592.76      623.69     19.40 o
 -13   1   3        7.98        0.70      6.59 o
 -11   1   3      226.86      189.82     12.86 o
  -9   1   3      233.05      255.43     13.87 o
  -7   1   3     6008.45     6075.21     76.16 o
  -5   1   3      984.39     1180.79     10.13 o
  -3   1   3      182.23      254.81      3.44 o
  -1   1   3    10227.07    11806.16     83.93 o
   1   1   3       62.47       54.50      1.90 o
   3   1   3    10420.10    11370.47     85.44 o
   5   1   3     2977.42     2786.80     22.09 o
   7   1   3     6180.66     6264.19     45.27 o
   9   1   3       27.41       32.43      4.11 o
  11   1   3     1123.82     1148.83     20.95 o
  13   1   3     1490.35     1540.55     27.12 o
  15   1   3      319.83      344.40     16.50 o
 -18   2   3       40.17       26.43     10.77 o
 -16   2   3      464.60      480.51     18.40 o
 -14   2   3     7468.56     7456.18     74.63 o
 -12   2   3        4.63        2.49      6.07 o
 -10   2   3     3019.57     2997.65     33.57 o
  -8   2   3     1009.93      823.01     10.15 o
  -6   2   3    10304.47    10692.26     69.76 o
  -4   2   3     2097.61     2140.51     17.61 o
  -2   2   3    51858.85    53114.13    367.79 o
   0   2   3     8124.61     8499.80     83.30 o
   2   2   3       91.71       69.30      2.57 o
   4   2   3        5.40        7.38      2.03 o
   6   2   3     6781.76     6696.48     49.91 o
   8   2   3       28.97       23.26      4.07 o
  10   2   3     1857.00     1873.65     22.26 o
  12   2   3     1003.79      998.80     20.71 o
  14   2   3        6.97        3.56      8.47 o
  16   2   3       43.47       31.92     14.25 o
 -17   3   3      689.92      691.54     22.74 o
 -15   3   3     1449.57     1474.38     28.32 o
 -13   3   3        9.80        7.60      6.77 o
 -11   3   3     1422.13     1407.65     23.71 o
  -9   3   3       37.42       56.51      3.94 o
  -7   3   3     9586.60    10098.72     67.36 o
  -5   3   3    23385.33    24236.50    167.65 o
  -3   3   3    44498.54    45556.91    316.52 o
  -1   3   3     6991.81     7482.86     54.49 o
   1   3   3      218.32      382.38      5.07 o
   3   3   3      445.65      412.21      6.43 o
   5   3   3     1463.72     1399.14     14.53 o
   7   3   3     4248.08     4159.43     32.46 o
   9   3   3     3991.84     3951.93     32.62 o
  11   3   3      789.65      791.42     18.20 o
  13   3   3      425.07      375.43     15.20 o
  15   3   3       81.85       53.41     15.87 o
 -18   4   3     2303.31     2303.20     57.83 o
 -16   4   3     2250.56     2322.67     36.66 o
 -14   4   3       61.12       53.55      9.63 o
 -12   4   3      384.51      400.84     13.66 o
 -10   4   3     3598.15     3632.24     33.41 o
  -8   4   3     1202.89     1307.78     12.98 o
  -6   4   3     6101.22     6358.43     53.85 o
  -4   4   3    56867.86    56876.02    393.80 o
  -2   4   3    13158.25    13256.74     84.99 o
   0   4   3      329.93      324.54     12.51 o
   2   4   3    10487.70    10751.43     87.03 o
   4   4   3     2077.53     2522.80     20.38 o
   6   4   3      524.58      531.64      8.26 o
   8   4   3    12668.55    12410.42     84.87 o
  10   4   3    11385.01    10998.60     86.23 o
  12   4   3      181.44      176.81     10.88 o
  14   4   3       53.30       66.82     12.31 o
  16   4   3      180.64      143.58     20.60 o
 -17   5   3     1705.42     1712.62     34.50 o
 -15   5   3     2179.54     2206.17     34.08 o
 -13   5   3      108.42      108.69      9.30 o
 -11   5   3     1138.29     1165.56     20.70 o
  -9   5   3      282.52      257.48      8.50 o
  -7   5   3      704.07      638.48      9.52 o
  -5   5   3    15434.56    15121.40    123.41 o
  -3   5   3    14428.21    13905.42     98.90 o
  -1   5   3     4094.41     4205.56     43.36 o
   1   5   3     1747.70     1533.32     25.09 o
   3   5   3    16368.94    16741.87    120.01 o
   5   5   3       11.73       20.65      2.85 o
   7   5   3     2607.17     2467.09     22.32 o
   9   5   3     7472.95     7295.04     54.23 o
  11   5   3     1360.11     1374.00     23.58 o
  13   5   3       85.57       98.77     17.70 o
  15   5   3      312.80      323.97     21.75 o
 -16   6   3      253.59      255.75     14.76 o
 -14   6   3     1350.79     1346.11     25.70 o
 -12   6   3       47.05       45.79      7.61 o
 -10   6   3       14.18       10.70      4.42 o
  -8   6   3     3621.66     3630.41     31.96 o
  -6   6   3     6406.96     6323.38     49.13 o
  -4   6   3    13628.08    13862.68     99.78 o
  -2   6   3    19416.60    20251.02    143.05 o
   0   6   3     3287.46     3161.90     35.59 o
   2   6   3     2661.78     2842.93     31.32 o
   4   6   3      169.72      157.46      4.81 o
   6   6   3     5459.64     5437.26     40.95 o
   8   6   3     1555.09     1477.66     16.97 o
  10   6   3      597.70      603.57     14.28 o
  12   6   3     1447.22     1434.55     30.95 o
  14   6   3      216.72      218.64     18.69 o
 -17   7   3        2.41      -10.84     10.84 o
 -15   7   3     1099.73     1066.62     32.90 o
 -13   7   3      386.62      387.27     15.29 o
 -11   7   3      116.74      122.38      9.44 o
  -9   7   3      381.34      380.51     11.79 o
  -7   7   3     6275.10     6079.29     48.63 o
  -5   7   3     1538.64     1662.97     17.29 o
  -3   7   3       89.57      152.24     12.06 o
  -1   7   3    21452.55    21835.32    200.87 o
   1   7   3      175.90      180.01      8.04 o
   3   7   3       12.10       16.42      3.06 o
   5   7   3       98.36       87.12      4.61 o
   7   7   3     3036.08     2980.14     26.35 o
   9   7   3      209.77      217.03      7.69 o
  11   7   3     1400.16     1345.34     28.77 o
  13   7   3      955.59     1006.51     35.84 o
 -16   8   3        2.85       -7.52      9.17 o
 -14   8   3      318.83      314.00     15.08 o
 -12   8   3        9.24        2.47      7.84 o
 -10   8   3       18.37       13.41      5.84 o
  -8   8   3     1065.55     1136.76     22.75 o
  -6   8   3       33.50       21.01      5.44 o
  -4   8   3     1538.80     1540.03     16.60 o
  -2   8   3        1.54        7.26      2.90 o
   0   8   3     2831.11     2780.99     34.29 o
   2   8   3      151.86      157.49      8.28 o
   4   8   3     1242.72     1287.54     19.49 o
   6   8   3      526.60      531.21     10.52 o
   8   8   3       23.39       24.45      5.63 o
  10   8   3        5.28        2.65      6.21 o
  12   8   3      614.12      612.97     29.24 o
  14   8   3        1.72        8.35     19.49 o
 -15   9   3      345.76      357.11     16.80 o
 -13   9   3      181.70      170.61     12.00 o
 -11   9   3      847.57      849.61     19.12 o
  -9   9   3       12.04        7.48      4.48 o
  -7   9   3      617.56      701.34     12.27 o
  -5   9   3      108.55      129.60      6.42 o
  -3   9   3       24.26       17.46      3.65 o
  -1   9   3      365.15      339.03     22.16 o
   1   9   3     1972.53     2001.08     28.13 o
   3   9   3     2201.54     2220.59     31.05 o
   5   9   3      521.49      506.84     27.58 o
   7   9   3       43.50       45.19      6.03 o
   9   9   3        1.91       -3.59      6.01 o
  11   9   3       21.12        5.57     12.80 o
  13   9   3        8.70        5.57     14.77 o
 -16  10   3      174.66      142.00     26.45 o
 -14  10   3     1266.77     1249.04     26.22 o
 -12  10   3       11.37        8.60      7.61 o
 -10  10   3     2019.21     2003.00     24.96 o
  -8  10   3     1108.05     1031.74     21.17 o
  -6  10   3      481.11      508.62     12.50 o
  -4  10   3      142.63      144.51      6.78 o
  -2  10   3     7977.09     8036.68     75.76 o
   0  10   3     1303.45     1283.98     21.93 o
   2  10   3     7426.58     7305.33     77.39 o
   4  10   3       23.02       16.80      9.05 o
   6  10   3     3806.82     3829.33     40.80 o
   8  10   3      628.77      659.59     21.58 o
  10  10   3      507.58      514.29     23.39 o
  12  10   3      764.85      879.86     51.51 o
 -15  11   3      461.62      458.03     37.59 o
 -13  11   3      568.63      547.95     21.90 o
 -11  11   3      433.00      446.67     16.68 o
  -9  11   3       24.17       26.66      5.64 o
  -7  11   3     1609.44     1524.01     21.75 o
  -5  11   3     5274.33     5158.84     89.02 o
  -3  11   3     4100.06     4174.45     49.56 o
  -1  11   3     1373.39     1418.19     24.03 o
   1  11   3       16.11       34.35     14.66 o
   3  11   3      135.11      124.60      9.65 o
   5  11   3      954.24      942.55     21.42 o
   7  11   3      885.13      884.54     22.12 o
   9  11   3      899.05      867.09     22.19 o
  11  11   3      805.67      858.98     47.33 o
  13  11   3      176.46      139.22     29.24 o
 -14  12   3       16.34       19.49     20.88 o
 -12  12   3      550.98      612.91     27.94 o
 -10  12   3      166.07      194.47     15.66 o
  -8  12   3       21.51       28.06      9.31 o
  -6  12   3      738.90      787.25     18.60 o
  -4  12   3    12677.28    12455.58    124.57 o
  -2  12   3     1949.25     1898.40     29.67 o
   0  12   3     1640.45     1593.35     32.65 o
   2  12   3     1043.15     1060.29     30.32 o
   4  12   3       12.59       11.83      8.86 o
   6  12   3       85.85       87.44      9.89 o
   8  12   3     2479.78     2482.85     60.24 o
  10  12   3     1825.89     1821.45     43.01 o
  12  12   3       33.75       57.08     22.28 o
 -11  13   3      490.12      522.07     36.20 o
  -9  13   3      362.03      344.02     29.93 o
  -7  13   3       34.54       13.70      9.31 o
  -5  13   3     4680.13     4808.37     93.97 o
  -3  13   3     5803.01     5834.67    115.18 o
  -1  13   3      427.29      454.47     22.17 o
   1  13   3       21.95       33.52      7.85 o
   3  13   3      806.32      815.58     31.89 o
   5  13   3       34.96       31.48      8.77 o
   7  13   3      711.59      713.42     22.20 o
   9  13   3     3883.62     3886.37     68.72 o
  11  13   3      490.67      398.17     37.59 o
 -10  14   3       37.88       29.24     16.71 o
  -8  14   3      358.85      409.37     66.13 o
  -6  14   3      800.13      853.89     69.61 o
  -4  14   3     3232.13     3365.52     58.06 o
  -2  14   3      382.15      363.62     20.67 o
   0  14   3      617.70      614.42     44.55 o
   2  14   3      356.82      331.99     20.60 o
   4  14   3      443.11      462.75     22.58 o
   6  14   3      304.83      277.13     20.00 o
   8  14   3      671.86      696.84     22.97 o
  10  14   3      654.01      676.60     44.55 o
  -9  15   3      185.59      211.61     26.45 o
  -7  15   3     1029.56     1053.07     32.44 o
  -5  15   3       47.50       58.07     16.71 o
  -3  15   3      258.11      267.19     19.18 o
  -1  15   3     3743.31     3742.84     64.47 o
   1  15   3      425.86      464.25     29.24 o
   3  15   3       37.83       29.24     16.71 o
   5  15   3      338.94      337.52     21.15 o
   7  15   3      497.73      481.00     24.61 o
   9  15   3       28.25       18.10     19.49 o
  -8  16   3     1962.94     2014.07    101.63 o
  -6  16   3      203.65      202.17     30.63 o
  -4  16   3      243.25      232.01     19.18 o
  -2  16   3      276.07      284.06     20.60 o
   0  16   3      822.76      822.44     39.68 o
   2  16   3       17.20      -10.59     19.49 o
   4  16   3       79.62       87.39     15.66 o
   6  16   3      480.09      456.06     40.37 o
   8  16   3       97.20      123.90     23.67 o
  -9  17   3       44.41        6.96     20.88 o
  -7  17   3       23.90       19.84     13.68 o
  -5  17   3       19.94       24.36     13.78 o
  -3  17   3       70.21       65.12     14.25 o
  -1  17   3       18.75        2.25     12.68 o
   1  17   3       65.60       57.97     16.22 o
   3  17   3      718.80      743.43     43.16 o
   5  17   3       15.32       -8.20     14.62 o
   7  17   3       89.46      103.02     23.67 o
  -6  18   3      289.98      303.81     23.12 o
  -4  18   3        0.61       -2.89     13.26 o
  -2  18   3      586.70      560.78     36.20 o
   0  18   3      176.40      164.90     27.84 o
   2  18   3      870.87      874.30     48.73 o
   4  18   3       25.20       22.28     20.88 o
 -18   0   4       34.87       37.59     15.23 o
 -16   0   4       57.05       47.48     14.25 o
 -14   0   4     3301.81     3295.50     67.52 o
 -12   0   4     2189.28     2124.96     41.31 o
 -10   0   4     4849.69     4859.49     67.90 o
  -8   0   4    31600.67    31350.81    433.67 o
  -6   0   4    26606.86    27776.72    308.12 o
  -4   0   4    10893.15    12094.43    132.80 o
  -2   0   4    10627.20    10179.72    114.98 o
   0   0   4    12956.57    13415.66    150.91 o
   2   0   4     4844.90     4584.57     45.25 o
   4   0   4    34730.46    34683.90    309.39 o
   6   0   4    14764.58    14347.36    134.40 o
   8   0   4        9.10       13.82      5.55 o
  10   0   4        8.70        7.67      6.02 o
  12   0   4      875.70      870.40     33.41 o
  14   0   4     1046.32     1049.50     41.07 o
 -17   1   4       20.81       17.48      9.91 o
 -15   1   4       31.66       48.71      9.21 o
 -13   1   4     2832.69     2788.10     35.64 o
 -11   1   4     5111.28     5113.17     51.50 o
  -9   1   4    12850.43    12938.45    108.58 o
  -7   1   4     9120.72     8853.23     75.17 o
  -5   1   4       13.22       29.20      2.28 o
  -3   1   4       74.38       97.94      3.25 o
  -1   1   4     9151.88     9358.64     75.25 o
   1   1   4     7254.84     7023.85     63.51 o
   3   1   4    15093.82    15501.18    101.56 o
   5   1   4    14509.31    14525.59     95.35 o
   7   1   4     4178.35     4276.23     33.43 o
   9   1   4      258.52      254.34      8.65 o
  11   1   4      710.60      748.12     17.94 o
  13   1   4      636.62      667.05     19.38 o
  15   1   4       53.58       51.51     13.78 o
 -18   2   4      790.62      802.69     24.52 o
 -16   2   4       13.84       17.75      9.05 o
 -14   2   4        3.15        5.40      7.61 o
 -12   2   4     2174.22     2172.06     34.23 o
 -10   2   4    16893.56    16972.97    141.30 o
  -8   2   4      652.96      630.78     14.10 o
  -6   2   4     9431.68     9375.15     61.04 o
  -4   2   4     2501.36     2360.43     19.46 o
  -2   2   4     6656.71     7538.45     54.69 o
   0   2   4     1142.08     1124.04     15.67 o
   2   2   4     8567.04     8256.99     55.04 o
   4   2   4     7251.17     7103.98     48.93 o
   6   2   4      693.56      665.30      9.36 o
   8   2   4     2795.88     2784.43     24.86 o
  10   2   4       56.53       65.42      6.14 o
  12   2   4      116.55      113.48     18.69 o
  14   2   4      475.89      486.20     21.84 o
  16   2   4      677.44      641.80     43.16 o
 -17   3   4      699.35      725.84     23.18 o
 -15   3   4      166.68      167.64     12.14 o
 -13   3   4        8.93       10.47      6.91 o
 -11   3   4     1076.86     1093.77     19.31 o
  -9   3   4      942.18      966.09     25.12 o
  -7   3   4       80.57      117.84      5.32 o
  -5   3   4     8116.37     8234.28     60.26 o
  -3   3   4     3142.88     3271.02     25.70 o
  -1   3   4     1524.61     1630.92     11.52 o
   1   3   4     6017.02     6066.10     59.64 o
   3   3   4    14761.06    15169.28    114.57 o
   5   3   4      946.36     1074.47     11.56 o
   7   3   4      141.99      130.26      5.32 o
   9   3   4     2950.31     2940.11     26.86 o
  11   3   4       83.57       82.28      8.33 o
  13   3   4        2.96        0.71     10.66 o
  15   3   4      938.22      964.75     36.10 o
 -18   4   4        2.55       16.02     10.50 o
 -16   4   4        3.05       -3.89      8.86 o
 -14   4   4        2.05        0.63      7.28 o
 -12   4   4      533.11      492.07     19.87 o
 -10   4   4      189.70      178.90      6.63 o
  -8   4   4      710.65      765.52     11.04 o
  -6   4   4       93.27      166.73      6.99 o
  -4   4   4     2390.88     2502.70     23.95 o
  -2   4   4     2086.25     2557.40     18.94 o
   0   4   4     1095.36     1029.75     11.86 o
   2   4   4        7.11        1.48      1.92 o
   4   4   4     5857.85     6145.37     47.16 o
   6   4   4        4.57        4.16      3.32 o
   8   4   4      732.89      727.61     11.36 o
  10   4   4       20.16       14.51      5.49 o
  12   4   4       37.34       33.50     11.18 o
  14   4   4       25.75       18.58     11.20 o
 -17   5   4       13.08       19.80     10.08 o
 -15   5   4      188.93      180.01     12.66 o
 -13   5   4       11.58       24.60      7.28 o
 -11   5   4     1900.99     1923.56     31.15 o
  -9   5   4       29.99       45.27      4.81 o
  -7   5   4       58.43      126.39      4.84 o
  -5   5   4     1185.84     1238.62     13.37 o
  -3   5   4      524.37      570.93      7.64 o
  -1   5   4     6028.67     6549.75     80.12 o
   1   5   4     1944.25     1945.94     32.96 o
   3   5   4    14128.01    14472.45    104.17 o
   5   5   4       39.37       35.93      3.25 o
   7   5   4      127.45      142.18      5.75 o
   9   5   4      349.99      352.71      9.31 o
  11   5   4       24.55       33.81      9.09 o
  13   5   4       24.50       21.18     10.84 o
  15   5   4      466.10      488.66     27.56 o
 -18   6   4      467.92      478.91     44.55 o
 -16   6   4       43.32       34.61     10.15 o
 -14   6   4     1020.76     1018.43     22.58 o
 -12   6   4     1471.25     1442.75     24.01 o
 -10   6   4     8572.42     8316.63     66.70 o
  -8   6   4       15.72       12.66      3.30 o
  -6   6   4     3082.93     3235.97     28.18 o
  -4   6   4      752.58      692.66     11.48 o
  -2   6   4     3859.32     3914.34     42.56 o
   0   6   4      234.79      238.22     10.44 o
   2   6   4    24510.13    23899.70    188.55 o
   4   6   4     3099.34     2988.16     26.64 o
   6   6   4     2050.09     2039.32     20.94 o
   8   6   4      916.28      923.18     13.34 o
  10   6   4       49.44       43.89     10.25 o
  12   6   4      712.72      734.74     25.35 o
  14   6   4      349.73      343.49     24.55 o
 -17   7   4       71.87       60.19     18.29 o
 -15   7   4        4.27       -1.26      8.33 o
 -13   7   4      139.02      111.70      9.56 o
 -11   7   4     3272.30     3364.02     39.15 o
  -9   7   4     7086.62     7054.80     56.32 o
  -7   7   4     5393.63     5219.56     42.78 o
  -5   7   4      313.46      299.93      6.90 o
  -3   7   4      488.20      486.77      7.56 o
  -1   7   4     1778.22     1729.82     23.57 o
   1   7   4     5221.73     5321.92    105.81 o
   3   7   4     2595.24     2671.80     27.73 o
   5   7   4      803.80      795.89     12.62 o
   7   7   4     1166.52     1162.08     14.76 o
   9   7   4      170.79      184.21      8.45 o
  11   7   4       55.34       66.70     10.63 o
  13   7   4      191.52      204.84     27.15 o
 -16   8   4        3.84       -4.26      9.17 o
 -14   8   4     1651.96     1686.85     37.58 o
 -12   8   4      356.34      311.54     13.23 o
 -10   8   4     2695.28     2692.76     28.72 o
  -8   8   4    15262.32    15293.08    112.37 o
  -6   8   4     2924.97     2968.49     27.60 o
  -4   8   4      541.85      487.41      8.76 o
  -2   8   4      211.25      178.22     14.76 o
   0   8   4     1174.29     1103.84     19.01 o
   2   8   4     1687.51     1678.14     25.42 o
   4   8   4    20862.38    20766.15    149.18 o
   6   8   4     7114.51     6966.58     57.66 o
   8   8   4      206.71      192.38     10.00 o
  10   8   4      130.71      121.30     11.26 o
  12   8   4      766.84      778.30     33.30 o
  14   8   4      432.32      524.86     45.94 o
 -17   9   4        8.74       23.67     20.88 o
 -15   9   4      151.87      125.92     11.96 o
 -13   9   4      624.76      622.31     20.29 o
 -11   9   4      474.85      471.49     14.91 o
  -9   9   4     5112.63     5031.56     43.85 o
  -7   9   4     8383.31     8330.02     65.35 o
  -5   9   4       85.44       72.06      4.72 o
  -3   9   4       20.66       23.46      3.28 o
  -1   9   4     5552.04     5724.07     61.86 o
   1   9   4     4168.40     4153.31     48.75 o
   3   9   4     2868.01     2802.48     51.52 o
   5   9   4     9887.80     9591.01     84.26 o
   7   9   4     2766.42     2657.55     38.28 o
   9   9   4      121.63      105.63     10.07 o
  11   9   4      416.80      476.13     38.98 o
  13   9   4      322.14      375.89     37.59 o
 -16  10   4       10.48       14.28     13.26 o
 -14  10   4       14.57       18.00      9.01 o
 -12  10   4      938.62      860.35     20.17 o
 -10  10   4     2680.31     2644.87     32.99 o
  -8  10   4     1768.07     1709.09     20.89 o
  -6  10   4     1213.92     1131.55     18.24 o
  -4  10   4     2136.90     2151.58     25.53 o
  -2  10   4      126.55      126.89      8.55 o
   0  10   4     3961.57     3933.61     47.14 o
   2  10   4      749.27      741.89     21.66 o
   4  10   4     3556.23     3439.90     44.91 o
   6  10   4      334.74      321.65     14.42 o
   8  10   4     1554.28     1522.97     28.87 o
  10  10   4      172.71      160.97     16.39 o
  12  10   4       51.55       51.51     20.88 o
 -15  11   4        5.98       13.85     10.70 o
 -13  11   4      536.34      564.46     19.27 o
 -11  11   4     2904.81     2942.66     50.44 o
  -9  11   4      618.97      650.19     13.28 o
  -7  11   4       42.77       51.77      6.42 o
  -5  11   4     2435.81     2506.04     34.82 o
  -3  11   4      895.16      884.02     18.94 o
  -1  11   4     2451.63     2447.95     34.54 o
   1  11   4      496.01      497.51     15.53 o
   3  11   4     6151.15     5954.35     68.01 o
   5  11   4       85.56      100.13     10.16 o
   7  11   4      307.73      300.30     15.65 o
   9  11   4     1018.41     1057.16     33.26 o
  11  11   4       12.68        6.96     18.10 o
 -14  12   4        7.41        0.00     18.10 o
 -12  12   4       32.11       29.39     13.26 o
 -10  12   4      371.04      383.00     20.16 o
  -8  12   4      436.37      433.65     15.23 o
  -6  12   4      302.97      261.80     15.75 o
  -4  12   4     1916.01     1887.11     30.52 o
  -2  12   4       45.62       46.04      7.74 o
   0  12   4     1108.82     1082.30     39.57 o
   2  12   4      313.25      304.76     24.36 o
   4  12   4       12.21        3.33      7.14 o
   6  12   4      276.58      270.23     17.43 o
   8  12   4     1403.24     1400.53     29.50 o
  10  12   4      148.44      147.57     26.45 o
 -13  13   4        7.42       14.62     13.78 o
  -9  13   4      191.79      204.41     15.31 o
  -7  13   4       20.41        6.45      9.75 o
  -5  13   4        9.97       -0.84      6.93 o
  -3  13   4      622.39      606.31     18.60 o
  -1  13   4      961.95      956.30     29.57 o
   1  13   4      162.22      136.41     10.96 o
   3  13   4      631.26      602.26     19.01 o
   5  13   4        0.51        0.25      9.13 o
   7  13   4      387.02      396.82     17.94 o
   9  13   4        1.05       14.53     15.31 o
  11  13   4       69.29       68.22     22.28 o
 -12  14   4      388.86      332.73     32.02 o
 -10  14   4      480.49      483.09     33.41 o
  -8  14   4       60.73       57.06     12.28 o
  -6  14   4      225.09      220.24     16.74 o
  -4  14   4      685.33      682.11     25.09 o
  -2  14   4     1382.64     1412.26     42.46 o
   0  14   4       46.82       45.18      9.21 o
   2  14   4     3704.81     3698.48     62.00 o
   4  14   4      187.63      199.49     13.62 o
   6  14   4        0.30       12.73      9.09 o
   8  14   4       98.83      106.16     16.49 o
  10  14   4       10.64       20.88     19.49 o
  -9  15   4      875.10      962.00     44.55 o
  -7  15   4       52.27       47.44     12.68 o
  -5  15   4       38.86       67.04     13.92 o
  -3  15   4        7.57        1.14     10.70 o
  -1  15   4      155.32      123.41     25.06 o
   1  15   4     1037.19     1003.77     44.55 o
   3  15   4     1984.15     2041.07     45.28 o
   5  15   4      784.92      779.27     29.92 o
   7  15   4      163.41      169.82     29.93 o
   9  15   4      119.19       64.04     22.28 o
 -10  16   4      345.34      353.62     32.02 o
  -8  16   4     3858.42     3809.59     66.92 o
  -6  16   4      262.27      231.88     18.63 o
  -4  16   4      163.09      141.72     15.75 o
  -2  16   4        8.30        9.05     12.80 o
   0  16   4      308.48      313.95     22.64 o
   2  16   4      457.66      476.82     25.54 o
   4  16   4     1200.18     1226.60     37.89 o
   6  16   4      999.03      977.11     33.95 o
  -9  17   4      657.29      652.94     43.16 o
  -7  17   4     1847.33     1985.12     48.03 o
  -5  17   4        4.52      -10.44     11.81 o
  -3  17   4       11.97        0.00     11.81 o
  -1  17   4      449.24      505.21     27.06 o
   1  17   4      208.09      256.16     29.24 o
   3  17   4      137.76      190.07     19.18 o
   5  17   4     2138.10     2266.58     83.53 o
  -6  18   4       69.21       45.94     15.38 o
  -4  18   4        8.05        4.90     13.26 o
  -2  18   4      332.85      366.87     28.54 o
   0  18   4      293.32      316.03     33.41 o
   2  18   4      262.71      226.57     21.59 o
 -17   1   5        7.37        1.39     11.25 o
 -15   1   5     1476.57     1544.99     27.78 o
 -13   1   5     1785.09     1748.48     26.93 o
 -11   1   5     1324.17     1344.04     21.03 o
  -9   1   5       55.43       50.51      5.37 o
  -7   1   5      874.54      800.98      7.96 o
  -5   1   5     1152.94     1281.95     14.00 o
  -3   1   5     7929.54     8396.73     61.02 o
  -1   1   5    40219.70    41699.05    326.73 o
   1   1   5       83.34       99.72      5.70 o
   3   1   5      697.07      715.59      8.43 o
   5   1   5     2852.10     2945.01     24.08 o
   7   1   5        1.64       -1.05      3.99 o
   9   1   5      869.36      847.82     12.88 o
  11   1   5     1197.18     1192.26     22.06 o
  13   1   5       42.34       45.88     11.20 o
  15   1   5       87.74       97.34     18.19 o
 -18   2   5        2.04      -10.05     10.05 o
 -16   2   5      715.37      729.93     28.33 o
 -14   2   5     3995.03     3983.70     53.05 o
 -12   2   5       21.58       16.28      6.07 o
 -10   2   5     1301.51     1257.19     19.47 o
  -8   2   5     4395.11     4552.31     37.07 o
  -6   2   5       42.73       63.45      8.06 o
  -4   2   5      338.64      420.49      6.13 o
  -2   2   5    48394.52    49895.32    348.92 o
   0   2   5     4559.94     4349.39     42.55 o
   2   2   5      270.88      326.28     11.05 o
   4   2   5      523.09      535.01      7.71 o
   6   2   5     1533.40     1485.89     20.59 o
   8   2   5      158.62      155.01      6.36 o
  10   2   5     1626.11     1606.19     21.25 o
  12   2   5     2596.30     2582.78     35.84 o
  14   2   5      193.51      179.99     15.28 o
 -17   3   5     1812.88     1805.86     32.88 o
 -15   3   5     2235.02     2325.97     36.57 o
 -13   3   5     4575.69     4511.91     49.59 o
 -11   3   5       14.52       14.32      6.34 o
  -9   3   5       38.14       38.10      6.42 o
  -7   3   5      471.75      540.68      7.82 o
  -5   3   5    11546.42    12165.34     87.13 o
  -3   3   5     8016.66     7610.54     55.69 o
  -1   3   5     8622.21     8417.34     80.80 o
   1   3   5     8218.55     8598.22     81.58 o
   3   3   5     2359.36     2322.52     19.04 o
   5   3   5       31.43       54.87      3.57 o
   7   3   5      574.38      521.82     16.54 o
   9   3   5     3461.19     3499.15     30.80 o
  11   3   5     2626.13     2632.26     36.77 o
  13   3   5      364.07      373.86     19.16 o
  15   3   5      389.19      352.61     24.55 o
 -18   4   5     1071.68     1074.56     27.26 o
 -16   4   5      862.96      885.06     23.12 o
 -14   4   5     1030.09     1061.22     31.05 o
 -12   4   5     9637.67     9424.33     86.83 o
 -10   4   5     1337.71     1315.77     16.33 o
  -8   4   5     6968.59     6985.78     53.76 o
  -6   4   5     4502.07     4303.72     34.46 o
  -4   4   5    25478.56    25441.21    177.51 o
  -2   4   5    21731.80    23498.40    269.27 o
   0   4   5    22214.87    22964.43    161.93 o
   2   4   5    13019.06    12638.76     90.83 o
   4   4   5      371.01      332.17      6.28 o
   6   4   5      348.00      326.85      7.44 o
   8   4   5     4226.23     4186.49     34.75 o
  10   4   5     1822.78     1881.24     27.25 o
  12   4   5      306.13      308.55     25.47 o
  14   4   5      855.82      870.18     28.23 o
 -17   5   5     1369.75     1411.44     29.84 o
 -15   5   5      370.94      361.07     16.01 o
 -13   5   5     2547.49     2542.13     34.27 o
 -11   5   5     2041.88     1963.73     34.56 o
  -9   5   5     1669.34     1672.30     22.06 o
  -7   5   5       19.68       24.75      3.13 o
  -5   5   5    17528.41    17544.06    124.87 o
  -3   5   5    22277.46    22920.51    160.59 o
  -1   5   5     3362.87     2855.56     32.90 o
   1   5   5    10388.01    10432.68     86.70 o
   3   5   5      537.52      452.57      7.47 o
   5   5   5       43.91       55.35      8.51 o
   7   5   5     1225.60     1258.65     15.03 o
   9   5   5     4926.91     4857.23     44.40 o
  11   5   5      261.83      274.21     21.34 o
  13   5   5      436.69      390.84     19.48 o
 -18   6   5       47.84       57.42     20.88 o
 -16   6   5     2390.87     2358.26     37.02 o
 -14   6   5     2915.45     2914.36     38.97 o
 -12   6   5      421.28      437.56     14.43 o
 -10   6   5      127.80      121.54      6.63 o
  -8   6   5     1378.54     1351.29     18.11 o
  -6   6   5      196.67      207.46      6.27 o
  -4   6   5     1600.94     1523.50     24.52 o
  -2   6   5     9308.75     8851.26     86.44 o
   0   6   5    12438.41    12816.41    122.27 o
   2   6   5     2448.05     2513.35     25.60 o
   4   6   5     1833.67     1883.27     18.98 o
   6   6   5      148.67      175.33      7.46 o
   8   6   5      343.79      324.43     14.27 o
  10   6   5     1411.99     1374.35     23.25 o
  12   6   5     2325.95     2378.30     49.19 o
  14   6   5      218.51      282.61     32.02 o
 -17   7   5       27.21       30.05     10.41 o
 -15   7   5     1004.36      989.91     23.65 o
 -13   7   5     1237.20     1256.05     23.84 o
 -11   7   5      230.72      230.84     10.77 o
  -9   7   5     1405.85     1360.80     19.81 o
  -7   7   5      982.35      973.58     17.48 o
  -5   7   5      885.46      984.02     12.36 o
  -3   7   5     3801.86     4019.02     32.47 o
  -1   7   5    10739.77    10723.68    104.38 o
   1   7   5      507.10      492.31     14.56 o
   3   7   5     2629.48     2654.01     28.77 o
   5   7   5    10327.92    10360.12     78.91 o
   7   7   5        3.46       -2.07      6.22 o
   9   7   5       20.72       10.30      5.52 o
  11   7   5      863.82      903.22     33.30 o
  13   7   5      752.43      752.47     34.08 o
 -16   8   5       10.98       16.36      9.56 o
 -14   8   5        2.29       -4.27      7.81 o
 -12   8   5        0.84       -6.21      6.21 o
 -10   8   5        2.03       -3.50      5.37 o
  -8   8   5     3763.26     3641.17     33.16 o
  -6   8   5      103.09      103.08      6.93 o
  -4   8   5      380.14      429.88      7.75 o
  -2   8   5      439.86      441.41     12.06 o
   0   8   5      160.80      188.22     16.67 o
   2   8   5      762.25      737.85     16.56 o
   4   8   5     2095.36     2078.89     24.85 o
   6   8   5      249.45      268.18     13.02 o
   8   8   5       27.13        5.18     13.22 o
  10   8   5       60.67       90.99     20.19 o
  12   8   5       46.63       57.08     23.67 o
 -17   9   5       23.18       26.98     12.31 o
 -15   9   5      271.28      266.51     15.47 o
 -13   9   5       40.92       35.95      8.51 o
 -11   9   5        0.53       -1.98      6.60 o
  -9   9   5       26.16       25.06      5.12 o
  -7   9   5       19.92       19.20      5.13 o
  -5   9   5      182.02      167.45      6.28 o
  -3   9   5      582.24      595.00     14.47 o
  -1   9   5     3875.10     3916.83     57.07 o
   1   9   5     3635.62     3672.08     44.97 o
   3   9   5     1085.77     1151.76     21.90 o
   5   9   5      241.52      220.82     12.00 o
   7   9   5     1612.26     1531.14     28.37 o
   9   9   5      155.05      140.86     12.41 o
  11   9   5      320.60      254.77     32.02 o
 -16  10   5      324.28      332.03     17.45 o
 -14  10   5     3138.17     3300.23     43.50 o
 -12  10   5       63.89       81.61      9.17 o
 -10  10   5      159.66      159.63      9.38 o
  -8  10   5      517.00      544.88     11.64 o
  -6  10   5       35.80       25.40      5.50 o
  -4  10   5       29.35       17.37      5.86 o
  -2  10   5    11771.24    11491.57    114.31 o
   0  10   5     3136.67     3098.34     67.52 o
   2  10   5       16.85       -0.25      7.61 o
   4  10   5        2.79        0.93      6.43 o
   6  10   5        5.64       25.03      7.96 o
   8  10   5      416.06      419.85     17.45 o
  10  10   5      653.07      661.54     27.73 o
  12  10   5     1002.68     1007.95     57.08 o
 -15  11   5     1537.27     1601.19     60.56 o
 -13  11   5      554.78      619.13     24.52 o
 -11  11   5       84.29       76.80     12.80 o
  -9  11   5       54.70       48.47      7.06 o
  -7  11   5      204.40      190.48     13.26 o
  -5  11   5      239.06      240.48     21.74 o
  -3  11   5     4024.60     4002.39     54.18 o
  -1  11   5     5758.56     5660.45     64.29 o
   1  11   5      726.11      687.03     18.21 o
   3  11   5       10.91       18.87      8.38 o
   5  11   5       34.64       53.79      8.84 o
   7  11   5       67.90       79.75     10.10 o
   9  11   5      286.69      318.13     21.39 o
  11  11   5     1101.76     1049.71     55.69 o
 -14  12   5      310.27      355.10     30.63 o
 -12  12   5     2759.27     2719.08     55.69 o
 -10  12   5      299.40      279.73     14.42 o
  -8  12   5     1071.38     1066.66     22.48 o
  -6  12   5      489.25      492.84     16.25 o
  -4  12   5     3768.31     3853.53     49.03 o
  -2  12   5     1885.51     1920.56     35.61 o
   0  12   5     1971.57     2045.34     40.36 o
   2  12   5     1218.18     1201.77     24.92 o
   4  12   5      118.14      111.06     11.74 o
   6  12   5        7.90        2.78      8.04 o
   8  12   5     1875.90     1792.80     34.15 o
  10  12   5     1111.39     1197.28     58.47 o
 -13  13   5      620.45      632.57     29.03 o
  -9  13   5      295.93      272.96     25.76 o
  -7  13   5       76.04       76.04      9.29 o
  -5  13   5     3477.70     3473.52     80.39 o
  -3  13   5     4654.25     4698.05     65.44 o
  -1  13   5      587.83      612.28     18.94 o
   1  13   5     5469.81     5301.41     64.30 o
   3  13   5     1211.73     1225.59     27.05 o
   5  13   5      491.41      426.61     21.52 o
   7  13   5       33.02       19.83      9.58 o
   9  13   5     1493.08     1565.81     58.47 o
 -12  14   5      195.67      196.30     26.45 o
 -10  14   5      464.93      439.93     32.02 o
  -8  14   5      264.25      265.05     30.63 o
  -6  14   5      529.03      520.06     23.63 o
  -4  14   5      913.67      961.50     29.03 o
  -2  14   5     2209.03     2257.14     37.83 o
   0  14   5     1680.38     1637.23     37.37 o
   2  14   5      821.07      803.37     22.48 o
   4  14   5      124.11      105.39     13.68 o
   6  14   5       75.70       73.41     11.20 o
   8  14   5      267.19      318.25     17.90 o
  -9  15   5      464.77      444.11     33.41 o
  -7  15   5      674.28      643.82     26.52 o
  -5  15   5        5.77       18.10     16.01 o
  -3  15   5      196.82      188.77     17.72 o
  -1  15   5     1678.70     1684.55     57.08 o
   1  15   5      211.10      227.64     18.70 o
   3  15   5        8.37        9.08     11.29 o
   5  15   5     1336.22     1426.80     38.88 o
   7  15   5       40.14       35.76     24.36 o
 -10  16   5        1.05       20.88     18.10 o
  -8  16   5      437.51      385.25     23.56 o
  -6  16   5       62.47       66.50     29.24 o
  -4  16   5       83.10      105.34     15.75 o
  -2  16   5     1002.01     1014.91     47.33 o
   0  16   5       20.84       18.82     18.10 o
   2  16   5        0.92        1.03     11.29 o
   4  16   5      675.22      692.76     29.03 o
   6  16   5      270.45      299.74     41.07 o
  -9  17   5      586.41      535.99     40.37 o
  -7  17   5       57.09       56.34     14.67 o
  -5  17   5       26.27       10.44     13.78 o
  -3  17   5       96.12       61.26     19.49 o
  -1  17   5       71.94      108.59     23.67 o
   1  17   5       76.38       96.34     32.72 o
   3  17   5      181.93      205.23     20.16 o
   5  17   5       91.91       72.39     23.67 o
  -4  18   5        3.95       12.53     18.10 o
  -2  18   5     1388.92     1402.36     45.94 o
   0  18   5      360.38      405.27     26.52 o
 -18   0   6      124.46      136.16     19.18 o
 -16   0   6     1452.50     1425.00     38.88 o
 -14   0   6      627.89      618.92     25.09 o
 -12   0   6       15.97       39.55      9.31 o
 -10   0   6     3784.85     3715.14     55.61 o
  -8   0   6    40849.19    41025.14    454.31 o
  -6   0   6     1131.22      930.56     13.30 o
  -4   0   6     5436.97     5325.29     64.77 o
  -2   0   6     6953.07     6496.43     77.16 o
   0   0   6     1777.94     2069.34     30.01 o
   2   0   6     1017.34     1201.29     38.29 o
   4   0   6    13108.81    12704.87    119.45 o
   6   0   6    12953.92    12583.73    120.74 o
   8   0   6       43.90       56.46      6.85 o
  10   0   6      467.55      459.72     29.24 o
  12   0   6      594.50      583.84     30.63 o
  14   0   6       56.63       66.83     22.28 o
 -17   1   6      340.45      334.31     16.50 o
 -15   1   6      108.70      100.64     10.65 o
 -13   1   6        9.21       -1.89      6.43 o
 -11   1   6       74.63       71.22      6.77 o
  -9   1   6    15370.64    15272.68    126.51 o
  -7   1   6    21356.23    21259.31    136.08 o
  -5   1   6     7768.31     8316.29     68.01 o
  -3   1   6      177.27      118.39      5.02 o
  -1   1   6     6286.44     6645.76     56.33 o
   1   1   6       12.38       16.02      2.92 o
   3   1   6     4681.76     4346.93     35.10 o
   5   1   6    11307.47    11229.46     76.12 o
   7   1   6     2818.14     2773.19     25.00 o
   9   1   6      600.73      615.17     11.75 o
  11   1   6      594.31      613.31     16.99 o
  13   1   6       65.48       90.46     19.68 o
 -18   2   6      968.19      956.55     25.37 o
 -16   2   6       30.96       26.10      9.05 o
 -14   2   6      458.04      453.09     15.96 o
 -12   2   6     2074.96     2058.85     28.53 o
 -10   2   6       18.50       34.99      7.23 o
  -8   2   6     2994.53     3035.30     23.60 o
  -6   2   6    14311.20    14248.75    101.77 o
  -4   2   6    18960.37    19789.33    139.99 o
  -2   2   6      407.42      440.32      6.28 o
   0   2   6       87.42      191.13      7.64 o
   2   2   6     6685.64     6470.86     66.33 o
   4   2   6     1819.96     1668.31     15.84 o
   6   2   6     7154.70     7117.57     51.55 o
   8   2   6     3125.36     3094.12     27.87 o
  10   2   6      371.67      390.96     11.76 o
  12   2   6       64.94       67.37     11.40 o
  14   2   6      197.47      208.84     22.97 o
 -17   3   6      280.83      278.13     15.60 o
 -15   3   6      202.64      193.70     12.53 o
 -13   3   6       90.08       76.66      8.82 o
 -11   3   6     6810.45     6690.76     64.04 o
  -9   3   6      178.62      161.53      3.96 o
  -7   3   6      119.66      101.39      4.75 o
  -5   3   6     6759.43     6703.79     50.32 o
  -3   3   6      140.47      102.75      3.58 o
  -1   3   6     6519.22     7129.36     60.31 o
   1   3   6    12668.74    13402.33    109.83 o
   3   3   6     3740.93     3662.47     30.73 o
   5   3   6       93.15       94.09      4.63 o
   7   3   6      923.86      894.41     12.50 o
   9   3   6     2035.32     2000.55     21.59 o
  11   3   6      628.90      685.62     22.12 o
  13   3   6       45.59       32.27     19.75 o
 -18   4   6       29.83       12.10     10.77 o
 -16   4   6       72.41       64.24     10.37 o
 -14   4   6      118.60      126.15     10.60 o
 -12   4   6      273.99      302.80     12.34 o
 -10   4   6       11.63       10.35      3.80 o
  -8   4   6     1275.87     1276.88     14.03 o
  -6   4   6      471.63      523.25      7.91 o
  -4   4   6      405.17      359.85      6.13 o
  -2   4   6       15.47       31.30      3.69 o
   0   4   6      439.62      419.32      8.00 o
   2   4   6       92.60       73.48      5.51 o
   4   4   6     2968.50     3060.33     27.35 o
   6   4   6       17.33       19.00      3.80 o
   8   4   6      113.04      107.00      6.21 o
  10   4   6      275.71      261.26     11.71 o
  12   4   6       20.67       16.83     11.78 o
  14   4   6       66.77       77.69     17.40 o
 -17   5   6      403.92      401.13     18.06 o
 -15   5   6      853.07      875.12     31.59 o
 -13   5   6        9.19        7.13      6.91 o
 -11   5   6      603.31      607.42     14.95 o
  -9   5   6     2556.53     2467.42     23.21 o
  -7   5   6      273.88      287.15      6.64 o
  -5   5   6     6498.03     6656.55     51.05 o
  -3   5   6     2888.64     3176.02     26.43 o
  -1   5   6      233.71      169.58      7.23 o
   1   5   6     1602.17     1521.02     18.09 o
   3   5   6     2225.40     2114.24     22.53 o
   5   5   6     3366.33     3329.08     31.71 o
   7   5   6     1310.68     1329.80     18.35 o
   9   5   6      472.57      451.34     13.17 o
  11   5   6      185.26      203.83     34.80 o
  13   5   6       34.91       27.84     16.71 o
 -18   6   6     1473.67     1470.94     37.92 o
 -16   6   6        7.63        5.37      9.01 o
 -14   6   6      393.47      359.31     15.29 o
 -12   6   6      933.80      911.79     19.12 o
 -10   6   6      552.24      560.99     11.55 o
  -8   6   6      483.55      486.99      9.01 o
  -6   6   6    16880.48    16958.38    122.11 o
  -4   6   6     6129.55     6235.51     48.03 o
  -2   6   6     2530.57     2475.34     30.76 o
   0   6   6      266.01      307.10     16.54 o
   2   6   6     1102.52     1084.78     14.91 o
   4   6   6      375.04      392.63     16.44 o
   6   6   6     1117.45     1113.06     18.14 o
   8   6   6     3079.77     3076.04     32.63 o
  10   6   6        2.23        0.54      6.70 o
  12   6   6      144.21      193.64     37.59 o
  14   6   6      125.74      132.26     29.24 o
 -17   7   6      148.96      137.08     12.66 o
 -15   7   6       10.84        9.26      8.31 o
 -13   7   6       93.63      102.14      9.75 o
 -11   7   6      708.15      703.50     20.09 o
  -9   7   6     3111.89     3166.12     29.54 o
  -7   7   6     2721.21     2724.74     25.87 o
  -5   7   6     4959.41     4817.82     41.29 o
  -3   7   6       15.31       11.40      5.64 o
  -1   7   6       45.43       61.23     11.48 o
   1   7   6      399.52      392.29     12.31 o
   3   7   6     8435.44     8227.24     73.05 o
   5   7   6     7585.48     7386.53     67.52 o
   7   7   6     2631.39     2595.33     31.96 o
   9   7   6       21.15       12.22      7.56 o
  11   7   6        3.09      -12.53     18.10 o
  13   7   6       98.30       93.28     26.45 o
 -16   8   6      666.65      678.00     21.73 o
 -14   8   6       17.80       17.07      7.98 o
 -12   8   6     1312.25     1329.99     23.82 o
 -10   8   6     1770.00     1703.95     23.85 o
  -8   8   6    20963.83    20606.13    148.12 o
  -6   8   6     3901.43     3788.83     37.39 o
  -4   8   6      903.71      902.08     11.52 o
  -2   8   6     3701.77     3696.93     47.74 o
   0   8   6       68.96       74.05      7.23 o
   2   8   6       83.20       61.53      7.23 o
   4   8   6     3118.18     3151.25     41.91 o
   6   8   6     6048.69     5838.73     67.78 o
   8   8   6     1029.40      999.67     23.18 o
  10   8   6      632.03      671.04     27.43 o
  12   8   6      248.16      186.55     30.63 o
 -17   9   6       16.78       12.39     12.00 o
 -15   9   6      550.59      507.70     18.79 o
 -13   9   6       29.17       22.34      7.98 o
 -11   9   6      348.26      325.96     14.72 o
  -9   9   6     6322.60     6388.60     60.12 o
  -7   9   6    10974.84    11141.40     95.56 o
  -5   9   6     1013.43     1031.76     25.52 o
  -3   9   6     1784.60     1759.53     26.78 o
  -1   9   6     1574.12     1574.89     25.42 o
   1   9   6      278.64      279.10     12.06 o
   3   9   6      679.91      702.30     25.09 o
   5   9   6     9502.80     9305.23     98.86 o
   7   9   6      230.93      252.14     13.87 o
   9   9   6      175.07      160.69     16.87 o
  11   9   6      658.80      675.21     48.73 o
 -16  10   6       91.40       83.23     11.62 o
 -14  10   6      139.43      120.02     11.62 o
 -12  10   6     1408.96     1442.05     25.55 o
 -10  10   6      346.45      337.43     12.17 o
  -8  10   6     2014.44     2037.96     26.04 o
  -6  10   6     2516.64     2495.14     29.71 o
  -4  10   6     2266.64     2239.02     39.86 o
  -2  10   6      232.64      231.52     16.97 o
   0  10   6        7.90        7.72     10.35 o
   2  10   6     2227.27     2125.39     32.90 o
   4  10   6     1859.42     1852.39     31.29 o
   6  10   6     3258.34     3176.80     45.06 o
   8  10   6      446.98      423.22     18.39 o
  10  10   6      168.36      179.59     29.24 o
 -15  11   6       25.46       46.37     11.72 o
 -13  11   6       90.72       77.19     12.06 o
 -11  11   6     1175.39     1189.03     32.49 o
  -9  11   6       35.00       35.64      7.74 o
  -7  11   6      632.28      624.10     17.06 o
  -5  11   6     4638.98     4666.48     55.70 o
  -3  11   6      538.37      582.93     20.67 o
  -1  11   6      229.50      195.93     11.25 o
   1  11   6     3849.31     3828.20     49.27 o
   3  11   6      192.77      168.22     11.77 o
   5  11   6      134.92      141.17     12.99 o
   7  11   6     1179.22     1181.28     27.07 o
   9  11   6     3306.06     3140.80     60.44 o
  11  11   6       81.68       98.85     26.45 o
 -14  12   6       34.82       16.16     17.40 o
 -12  12   6     1953.50     1954.64     36.96 o
 -10  12   6       97.71       83.34      9.89 o
  -8  12   6       54.55       40.74     18.10 o
  -6  12   6       90.56       95.80     12.41 o
  -4  12   6      705.65      693.44     24.10 o
  -2  12   6        0.98       -7.33      7.33 o
   0  12   6      268.11      260.75     14.01 o
   2  12   6     1589.43     1529.81     29.20 o
   4  12   6      235.23      228.90     13.92 o
   6  12   6       28.65       15.78      8.77 o
   8  12   6       80.10       94.67     12.21 o
  10  12   6      135.70      114.16     26.45 o
 -13  13   6      218.06      195.61     19.69 o
  -9  13   6       28.07       34.80     10.83 o
  -7  13   6       83.69       69.32     11.29 o
  -5  13   6      102.92      128.20     13.26 o
  -3  13   6      170.87      165.79     14.25 o
  -1  13   6      808.33      800.13     21.42 o
   1  13   6      112.23      104.83     12.04 o
   3  13   6      546.94      529.45     19.55 o
   5  13   6       45.65       37.40     13.17 o
   7  13   6       51.27       61.25     13.45 o
   9  13   6        3.81        2.00     12.28 o
 -10  14   6      259.10      270.08     26.45 o
  -8  14   6       42.90       12.53     15.31 o
  -6  14   6     2804.13     2845.64     75.18 o
  -4  14   6      338.08      371.79     20.16 o
  -2  14   6     1563.49     1663.37     40.43 o
   0  14   6       43.57       39.20     11.43 o
   2  14   6      360.20      374.07     17.68 o
   4  14   6      338.05      305.59     16.90 o
   6  14   6      123.55      139.11     13.28 o
   8  14   6      609.76      619.89     24.32 o
  -9  15   6      483.53      451.07     34.80 o
  -7  15   6     1695.65     1719.35     58.47 o
  -5  15   6     1500.72     1605.20     55.69 o
  -3  15   6        8.13       12.53     15.31 o
  -1  15   6      566.21      573.00     43.85 o
   1  15   6      110.90      117.54     13.31 o
   3  15   6      244.34      249.67     16.08 o
   5  15   6      166.57      167.26     14.72 o
   7  15   6      828.16      795.04     26.50 o
 -10  16   6      632.56      676.60     40.37 o
  -8  16   6     1198.91     1250.19     54.30 o
  -6  16   6      704.36      689.13     40.37 o
  -4  16   6      206.75      179.59     26.45 o
  -2  16   6      224.47      212.33     19.69 o
   0  16   6        7.69       -3.48     12.80 o
   2  16   6       11.31       18.61     13.26 o
   4  16   6     1461.54     1531.51     42.33 o
   6  16   6      996.39     1007.32     35.92 o
  -9  17   6     1361.83     1471.55     59.86 o
  -7  17   6     1671.05     1733.49     45.25 o
  -5  17   6        6.29        2.09     12.80 o
  -3  17   6      101.93      117.93     16.65 o
  -1  17   6      860.81      867.88     33.95 o
   1  17   6       34.12       10.57     15.31 o
   3  17   6      211.05      197.69     20.16 o
  -6  18   6      699.43      719.76     45.94 o
  -4  18   6      371.98      315.59     25.37 o
  -2  18   6      301.25      310.62     25.96 o
 -17   1   7       48.47       42.57     10.25 o
 -15   1   7     2063.38     2081.39     37.38 o
 -13   1   7      774.22      756.51     17.57 o
 -11   1   7        1.61        5.21      5.02 o
  -9   1   7     3269.90     3271.19     29.07 o
  -7   1   7      137.78      159.06      8.95 o
  -5   1   7     6724.40     6901.41     52.14 o
  -3   1   7      719.10      673.18     10.22 o
  -1   1   7     5338.54     5272.06     62.90 o
   1   1   7     5128.38     5439.22     49.01 o
   3   1   7      772.08      836.89     13.71 o
   5   1   7     3853.34     3848.82     31.02 o
   7   1   7       81.93       92.36      5.38 o
   9   1   7       65.23       71.59      6.02 o
  11   1   7     1695.80     1753.97     54.52 o
  13   1   7      103.36      125.09     18.19 o
 -18   2   7      358.72      343.71     17.53 o
 -16   2   7     1049.95     1090.79     24.67 o
 -14   2   7     2150.19     2173.76     31.64 o
 -12   2   7      441.15      444.24     13.90 o
 -10   2   7     1282.50     1290.70     22.51 o
  -8   2   7     2957.15     2953.94     23.53 o
  -6   2   7     2587.34     2751.34     23.84 o
  -4   2   7     2255.12     2605.76     22.43 o
  -2   2   7    12797.57    12524.15     90.63 o
   0   2   7    16159.46    17190.41    139.02 o
   2   2   7     2568.87     2613.60     27.77 o
   4   2   7     2840.02     2683.61     28.22 o
   6   2   7      209.56      185.13      6.92 o
   8   2   7      444.64      421.32     10.14 o
  10   2   7      691.05      719.61     21.31 o
  12   2   7     1450.67     1555.02     71.85 o
  14   2   7        5.87       23.67     20.88 o
 -17   3   7      162.68      145.66     16.88 o
 -15   3   7      597.12      596.95     18.24 o
 -13   3   7     4281.51     4342.10     48.19 o
 -11   3   7     7689.09     7742.91     72.03 o
  -9   3   7      855.54      831.44     11.52 o
  -7   3   7       25.22       20.37      2.89 o
  -5   3   7      875.57      800.73      9.98 o
  -3   3   7     8484.94     8373.94     62.37 o
  -1   3   7    22444.42    23504.12    187.36 o
   1   3   7     8888.23     8497.30     72.96 o
   3   3   7     4040.04     4037.40     34.38 o
   5   3   7       69.56       62.25      4.66 o
   7   3   7     1650.78     1624.41     18.39 o
   9   3   7      324.79      328.30     14.67 o
  11   3   7      383.34      396.32     45.25 o
  13   3   7      313.72      303.50     32.02 o
 -18   4   7      468.55      452.39     19.47 o
 -16   4   7       67.92       61.89     10.41 o
 -14   4   7     2251.23     2176.49     31.99 o
 -12   4   7    14404.13    14282.86    127.40 o
 -10   4   7     1675.44     1720.55     19.46 o
  -8   4   7       12.04       10.84      2.83 o
  -6   4   7     2605.66     2431.85     22.27 o
  -4   4   7     1883.00     1747.14     16.66 o
  -2   4   7       38.00      100.28      4.33 o
   0   4   7    19384.79    19306.42    181.43 o
   2   4   7    16989.76    16856.59    138.49 o
   4   4   7      901.53      871.21     14.59 o
   6   4   7       39.87       48.70      6.01 o
   8   4   7      788.15      771.23     15.00 o
  10   4   7      459.81      431.00     18.77 o
  12   4   7      404.73      416.73     20.06 o
 -17   5   7      474.62      461.82     18.87 o
 -15   5   7     1377.61     1388.33     26.61 o
 -13   5   7     4044.91     4036.97     46.45 o
 -11   5   7     7461.44     7267.00     68.90 o
  -9   5   7     1069.60     1007.48     14.90 o
  -7   5   7       81.35       74.90      5.35 o
  -5   5   7     3653.61     3698.49     31.10 o
  -3   5   7     3986.65     4139.23     33.39 o
  -1   5   7     6546.81     6698.95     58.67 o
   1   5   7    17717.79    17529.54    172.41 o
   3   5   7     3866.08     3814.48     38.82 o
   5   5   7     1678.42     1675.31     22.60 o
   7   5   7     1204.19     1140.01     19.62 o
   9   5   7      622.86      633.61     14.63 o
  11   5   7      537.82      538.86     24.59 o
  13   5   7      991.08     1054.09     38.79 o
 -18   6   7        2.72       -6.00     10.85 o
 -16   6   7      264.41      275.44     15.29 o
 -14   6   7     1064.34     1045.29     25.92 o
 -12   6   7     1207.51     1235.70     22.04 o
 -10   6   7     6816.51     6593.49     60.71 o
  -8   6   7     1792.81     1765.90     18.84 o
  -6   6   7      428.52      407.50      8.15 o
  -4   6   7      256.85      210.71      6.59 o
  -2   6   7    10830.30    10874.55    105.94 o
   0   6   7     5765.24     5671.68     60.96 o
   2   6   7     2627.15     2630.77     28.55 o
   4   6   7      930.60      939.08     15.80 o
   6   6   7     2420.24     2348.00     29.22 o
   8   6   7       12.86       10.32      5.93 o
  10   6   7      381.05      324.38     33.41 o
  12   6   7      168.54      207.44     32.02 o
 -17   7   7        8.97       17.84     12.13 o
 -15   7   7     2819.26     2795.69     45.97 o
 -13   7   7       53.75       47.92      8.12 o
 -11   7   7       69.08       78.42      7.81 o
  -9   7   7      772.26      781.73     13.44 o
  -7   7   7     5097.21     5057.91     42.18 o
  -5   7   7     1994.59     2085.30     20.55 o
  -3   7   7     4642.07     4448.08     50.27 o
  -1   7   7     4964.40     4910.15     54.86 o
   1   7   7       32.74       46.31      6.65 o
   3   7   7     3289.47     3259.08     42.21 o
   5   7   7     3041.35     3029.55     41.64 o
   7   7   7      365.79      337.43     17.51 o
   9   7   7      162.95      152.65     12.39 o
  11   7   7     1441.45     1485.47     64.04 o
 -16   8   7      391.21      401.99     17.72 o
 -14   8   7      604.77      623.90     21.16 o
 -12   8   7      511.39      493.59     15.29 o
 -10   8   7       44.72       46.79      6.63 o
  -8   8   7       82.04       83.52      5.92 o
  -6   8   7       97.48      102.00      5.23 o
  -4   8   7       66.80       59.32      6.67 o
  -2   8   7     1260.69     1294.30     22.48 o
   0   8   7      378.33      385.00     13.11 o
   2   8   7      107.34      111.96     13.97 o
   4   8   7       49.23       68.74      8.48 o
   6   8   7      557.26      564.33     18.07 o
   8   8   7      357.85      334.20     22.30 o
  10   8   7      413.98      412.09     38.98 o
  12   8   7       39.93       37.59     23.67 o
 -17   9   7        0.60      -10.79     10.79 o
 -15   9   7      529.72      523.03     20.30 o
 -13   9   7      609.24      624.20     19.35 o
 -11   9   7     1106.68     1099.40     28.45 o
  -9   9   7      121.93      140.21      7.30 o
  -7   9   7      336.34      348.12      9.21 o
  -5   9   7       12.07       18.73      4.80 o
  -3   9   7      661.68      655.84     16.33 o
  -1   9   7     2542.85     2391.55     33.98 o
   1   9   7        9.54        8.16      6.13 o
   3   9   7        2.31        9.32      6.67 o
   5   9   7       95.81       97.41     10.45 o
   7   9   7     1537.95     1534.36     30.17 o
   9   9   7       15.69       21.35     13.92 o
  11   9   7      583.20      558.27     45.94 o
 -16  10   7      412.54      447.42     21.96 o
 -14  10   7      751.01      741.15     24.64 o
 -12  10   7      150.55      156.03     11.25 o
 -10  10   7     2160.76     2153.85     50.24 o
  -8  10   7      931.45      929.45     16.96 o
  -6  10   7     4559.80     4512.87     54.00 o
  -4  10   7      278.03      250.00     11.77 o
  -2  10   7     3686.58     3661.03     46.58 o
   0  10   7     1344.13     1292.75     24.37 o
   2  10   7       38.93       44.99      8.10 o
   4  10   7     1272.67     1323.55     26.74 o
   6  10   7       12.53       12.18     12.06 o
   8  10   7       99.06      111.89     12.00 o
  10  10   7       80.31       44.55     22.28 o
 -15  11   7      610.23      706.75     25.64 o
 -13  11   7     1900.20     1841.25     36.43 o
 -11  11   7      829.26      851.37     68.91 o
  -9  11   7      441.33      424.01     14.49 o
  -7  11   7      108.30       98.55      9.12 o
  -5  11   7       99.13       98.57      9.65 o
  -3  11   7     1573.61     1592.01     27.86 o
  -1  11   7     4420.18     4372.14     54.34 o
   1  11   7     2149.48     2138.61     34.27 o
   3  11   7      423.14      377.15     16.56 o
   5  11   7       85.13       94.62     11.20 o
   7  11   7       64.25       84.89     11.40 o
   9  11   7      429.77      377.26     24.08 o
 -14  12   7      969.89      971.88     35.41 o
 -12  12   7     2465.51     2646.06     53.16 o
 -10  12   7      216.29      230.36     13.34 o
  -8  12   7       79.45       80.89     11.29 o
  -6  12   7      917.65      940.46     21.96 o
  -4  12   7      961.78      995.79     22.23 o
  -2  12   7      809.20      818.40     20.62 o
   0  12   7     5385.85     5292.87     64.55 o
   2  12   7     5014.77     4946.13     67.34 o
   4  12   7      149.92      149.77     12.57 o
   6  12   7      131.24      117.20     12.57 o
   8  12   7       27.53       57.71     11.40 o
 -13  13   7     1473.61     1470.53     40.36 o
 -11  13   7     3736.02     3672.60     93.28 o
  -9  13   7       15.75        7.91      7.74 o
  -7  13   7        9.19        4.08      7.47 o
  -5  13   7      865.40      889.74     22.20 o
  -3  13   7      185.04      196.58     24.68 o
  -1  13   7      438.42      413.26     17.40 o
   1  13   7     5403.96     5345.99     66.69 o
   3  13   7      756.32      737.48     23.03 o
   5  13   7        8.28       -0.27      8.55 o
   7  13   7      814.41      861.20     26.15 o
   9  13   7      269.66      261.84     22.28 o
 -10  14   7      481.09      448.29     33.41 o
  -8  14   7       50.80       50.68     12.28 o
  -6  14   7       67.07       69.34     12.08 o
  -4  14   7      285.24      308.95     15.76 o
  -2  14   7      464.17      470.35     18.75 o
   0  14   7     1889.70     1965.35     55.36 o
   2  14   7     1096.68     1092.67     26.78 o
   4  14   7      136.11      118.42     18.07 o
   6  14   7      104.52      108.33     20.28 o
   8  14   7      101.54      126.55     18.03 o
  -9  15   7      728.66      665.47     40.37 o
  -7  15   7      561.14      556.13     26.52 o
  -5  15   7      151.19      124.16     15.75 o
  -3  15   7      940.63      987.04     31.50 o
  -1  15   7     1793.00     1795.95     34.54 o
   1  15   7        4.47       -3.70     12.36 o
   3  15   7      717.82      652.56     23.03 o
   5  15   7     1117.05     1164.98     30.54 o
   7  15   7        8.22       -2.09     12.80 o
 -10  16   7      112.72      142.00     25.06 o
  -8  16   7      938.02      926.33     66.83 o
  -6  16   7        1.70        4.87     11.81 o
  -4  16   7      232.48      208.41     19.18 o
  -2  16   7      152.57      146.19     17.72 o
   0  16   7        4.94        7.66     12.80 o
   2  16   7       16.69       25.68     16.71 o
   4  16   7      915.67     1024.77     36.42 o
  -9  17   7        0.54      -18.10     18.10 o
  -7  17   7      213.52      219.60     35.50 o
  -5  17   7      123.95      157.25     18.19 o
  -3  17   7       35.38       16.85     14.25 o
  -1  17   7      101.08       93.58     16.65 o
   1  17   7       10.69       10.11     13.26 o
 -18   0   8      101.34       71.62     16.65 o
 -16   0   8     4396.16     4385.80    115.55 o
 -14   0   8      175.16      186.29     20.88 o
 -12   0   8     2351.67     2257.42     41.83 o
 -10   0   8     2119.03     2022.99     41.07 o
  -8   0   8     8140.41     8623.62    109.36 o
  -6   0   8     6062.26     6338.72     75.49 o
  -4   0   8    18823.77    19253.14    218.12 o
  -2   0   8    19098.19    19146.40    341.09 o
   0   0   8      332.11      389.38     12.28 o
   2   0   8     4690.19     5017.58     66.85 o
   4   0   8     6539.28     6377.49     83.96 o
   6   0   8     3393.02     3375.46     41.48 o
   8   0   8     5289.80     5242.41     71.84 o
 -19   1   8     1013.83      992.56    103.72 o
 -17   1   8     1558.26     1595.93     30.27 o
 -15   1   8     1258.66     1303.06     25.21 o
 -13   1   8        6.41       11.80      6.59 o
 -11   1   8       74.58       57.93      6.42 o
  -9   1   8     4217.83     4146.75     31.64 o
  -7   1   8    10954.09    10820.27     72.96 o
  -5   1   8     8054.22     7602.23     57.87 o
  -3   1   8    12542.25    12773.08    104.93 o
  -1   1   8     1443.73     1289.23     18.29 o
   1   1   8      269.88      321.96      8.51 o
   3   1   8     4359.69     4422.57     49.03 o
   5   1   8     5530.29     5322.06     45.63 o
   7   1   8     1351.92     1352.64     18.05 o
   9   1   8      333.32      370.42     18.52 o
  11   1   8     1055.30      971.75     45.94 o
  13   1   8       20.98       15.31     22.28 o
 -18   2   8     1275.50     1323.62     29.53 o
 -16   2   8      341.14      321.45     15.29 o
 -14   2   8      523.43      515.62     16.85 o
 -12   2   8      614.58      628.28     15.48 o
 -10   2   8      310.25      340.23      7.81 o
  -8   2   8     1000.57      988.62     15.05 o
  -6   2   8    21337.41    20972.73    167.34 o
  -4   2   8     4973.18     5047.75     57.60 o
  -2   2   8      569.28      599.19      8.34 o
   0   2   8     2268.98     2316.21     25.20 o
   2   2   8      468.77      439.19     10.85 o
   4   2   8      232.97      239.96     10.45 o
   6   2   8       89.61       87.41      7.12 o
   8   2   8     3375.25     3328.40     34.51 o
  10   2   8      122.05      102.43     11.84 o
  12   2   8       77.47       34.80     23.67 o
 -17   3   8      196.11      179.88     13.36 o
 -15   3   8      382.06      321.99     14.74 o
 -13   3   8      286.91      276.28     12.34 o
 -11   3   8      954.26      931.06     17.74 o
  -9   3   8      453.06      454.78      7.60 o
  -7   3   8     2800.65     2846.25     25.48 o
  -5   3   8    15505.44    15687.52    125.95 o
  -3   3   8      146.65      225.83      5.32 o
  -1   3   8       28.99       30.65      3.89 o
   1   3   8     3327.36     3239.60     33.16 o
   3   3   8      346.74      369.78     10.16 o
   5   3   8      496.72      507.66     12.87 o
   7   3   8     7580.28     7344.98     69.72 o
   9   3   8      630.67      592.86     14.33 o
  11   3   8       55.92       63.82     14.06 o
  13   3   8       64.00       65.43     26.45 o
 -18   4   8      132.64      132.57     13.20 o
 -16   4   8      203.34      190.91     13.04 o
 -14   4   8      181.14      165.26     11.10 o
 -12   4   8       59.17       59.70      7.98 o
 -10   4   8      107.32      100.72      7.10 o
  -8   4   8     3324.35     3294.63     29.15 o
  -6   4   8      342.88      283.46      7.05 o
  -4   4   8      225.90      257.20      6.89 o
  -2   4   8     1067.94     1230.71     15.68 o
   0   4   8       83.56       57.31      4.48 o
   2   4   8     1308.84     1288.60     18.15 o
   4   4   8      304.69      280.82      9.84 o
   6   4   8      132.84      118.93      9.29 o
   8   4   8        1.61        9.75      6.32 o
  10   4   8       26.56       33.30     14.62 o
  12   4   8       13.91       -4.18     20.88 o
 -17   5   8      140.81      134.68     12.69 o
 -15   5   8      438.57      410.83     16.35 o
 -13   5   8      127.96      143.16     10.57 o
 -11   5   8      336.02      356.04     15.98 o
  -9   5   8     2168.33     2157.11     25.54 o
  -7   5   8      159.84      176.12      5.99 o
  -5   5   8     6253.67     6149.40     48.15 o
  -3   5   8        5.50        7.44      4.02 o
  -1   5   8     1180.49     1276.45     16.56 o
   1   5   8     1629.26     1596.34     22.91 o
   3   5   8       90.19      106.46      6.65 o
   5   5   8      328.96      321.76     11.41 o
   7   5   8     2022.95     1995.14     32.30 o
   9   5   8      186.51      196.19     11.16 o
  11   5   8      545.59      579.15     44.55 o
 -18   6   8     1073.96     1142.37     27.80 o
 -16   6   8      135.73      108.10     11.30 o
 -14   6   8        2.09        3.48      7.66 o
 -12   6   8      888.23      939.60     19.29 o
 -10   6   8     1606.07     1640.05     24.92 o
  -8   6   8      171.64      159.01      9.16 o
  -6   6   8     6243.03     6168.19     49.01 o
  -4   6   8     5870.16     5857.07     46.06 o
  -2   6   8      204.95      196.91      5.53 o
   0   6   8     1955.63     2005.44     36.37 o
   2   6   8      409.24      404.82     10.14 o
   4   6   8       31.26       26.44      5.65 o
   6   6   8      489.17      519.74     15.87 o
   8   6   8     3149.74     3124.45     74.40 o
  10   6   8       25.79       43.16     20.88 o
  12   6   8        3.13       -2.78     22.28 o
 -17   7   8     1277.66     1283.13     28.32 o
 -15   7   8      201.23      209.33     13.46 o
 -13   7   8      185.44      194.96     11.47 o
 -11   7   8       27.62       31.44      7.31 o
  -9   7   8     2784.56     2779.20     29.67 o
  -7   7   8    13738.84    13379.38     99.18 o
  -5   7   8     8741.32     8891.95     67.80 o
  -3   7   8     2036.23     2094.55     29.68 o
  -1   7   8       25.38       44.22      6.43 o
   1   7   8       48.91       60.84     13.55 o
   3   7   8        9.43       -0.33      6.04 o
   5   7   8     1024.51      997.94     22.50 o
   7   7   8     1763.61     1778.00     32.12 o
   9   7   8      989.35      984.93     25.12 o
  11   7   8      189.15      214.40     33.41 o
 -16   8   8     1948.91     1964.07     34.08 o
 -14   8   8      551.31      544.05     24.72 o
 -12   8   8      148.40      147.68      9.87 o
 -10   8   8     1379.89     1353.07     20.55 o
  -8   8   8     1237.47     1251.86     16.45 o
  -6   8   8     2100.74     2118.63     27.54 o
  -4   8   8     9164.94     9158.86     93.34 o
  -2   8   8     9385.70     9213.59     94.95 o
   0   8   8       93.63       78.46      8.04 o
   2   8   8      604.96      568.90     16.84 o
   4   8   8     3365.06     3226.54     44.63 o
   6   8   8     2461.66     2445.04     38.79 o
   8   8   8      353.19      327.43     25.86 o
  10   8   8      594.14      629.27     47.33 o
 -17   9   8      864.95      871.41     29.07 o
 -15   9   8     1231.55     1241.21     26.41 o
 -13   9   8      100.42      121.07     10.41 o
 -11   9   8      503.55      482.90     18.75 o
  -9   9   8     3244.28     3144.96     33.89 o
  -7   9   8     4232.11     4296.21     43.72 o
  -5   9   8      745.23      699.85     16.84 o
  -3   9   8     7735.14     7728.60     82.13 o
  -1   9   8     1622.23     1618.07     27.30 o
   1   9   8      335.03      275.25     17.63 o
   3   9   8     1287.28     1298.61     26.15 o
   5   9   8     3130.82     3212.47     46.16 o
   7   9   8      783.25      709.35     22.01 o
   9   9   8      888.38      893.33     32.44 o
 -16  10   8      110.81      125.05     14.99 o
 -14  10   8      197.40      181.12     21.36 o
 -12  10   8       83.16       79.83     20.19 o
 -10  10   8      744.38      722.54     19.69 o
  -8  10   8     1063.46     1045.63     22.71 o
  -6  10   8     8313.54     8385.43     88.51 o
  -4  10   8     1495.80     1510.38     26.74 o
  -2  10   8     1134.14     1130.06     23.01 o
   0  10   8      137.09      137.88     10.70 o
   2  10   8      421.77      426.14     17.06 o
   4  10   8      267.74      273.41     14.83 o
   6  10   8      319.47      336.99     17.06 o
   8  10   8     1265.10     1253.42     29.68 o
  10  10   8      805.08      850.63     54.30 o
 -15  11   8       19.15       14.85     18.60 o
 -13  11   8     1349.59     1350.46     30.78 o
 -11  11   8     1506.41     1608.55     49.42 o
  -9  11   8      404.97      430.98     14.99 o
  -7  11   8      221.54      242.35     12.53 o
  -5  11   8     4701.80     4758.29     57.80 o
  -3  11   8      432.20      438.39     24.58 o
  -1  11   8       95.50      104.58     10.16 o
   1  11   8     2721.50     2697.28     40.37 o
   3  11   8        3.42       -1.86      8.04 o
   5  11   8      214.48      212.76     15.15 o
   7  11   8     1450.53     1389.68     35.05 o
   9  11   8       21.63       32.07     14.05 o
 -14  12   8       46.54       46.07     13.81 o
 -12  12   8      239.55      202.19     18.19 o
 -10  12   8      305.41      308.23     15.23 o
  -8  12   8       62.85       48.33      9.09 o
  -6  12   8     1289.14     1245.24     25.70 o
  -4  12   8       96.18      100.33     10.45 o
  -2  12   8        4.47        9.00      7.74 o
   0  12   8      955.92      999.00     30.66 o
   2  12   8      242.14      254.28     16.85 o
   4  12   8       69.99       82.90     10.91 o
   6  12   8        8.68        1.48      9.01 o
   8  12   8      687.11      651.11     24.45 o
 -13  13   8        7.17       41.91     14.25 o
 -11  13   8        2.06       11.14     18.10 o
  -9  13   8       75.89       68.04      9.82 o
  -7  13   8      153.61      156.46     15.88 o
  -5  13   8      770.80      720.96     32.20 o
  -3  13   8      103.76      116.26     19.53 o
  -1  13   8      253.70      261.82     28.57 o
   1  13   8        7.02       13.43      9.58 o
   3  13   8      145.51      140.39     13.66 o
   5  13   8        4.54       18.83     10.24 o
   7  13   8      156.82      180.97     15.23 o
 -10  14   8      488.35      519.29     34.80 o
  -8  14   8       51.56       38.70     12.28 o
  -6  14   8     2211.38     2181.82     36.96 o
  -4  14   8      764.91      788.30     23.88 o
  -2  14   8      210.91      180.79     13.66 o
   0  14   8       28.44       38.21     15.24 o
   2  14   8       43.55       38.80     17.02 o
   4  14   8      406.96      418.19     20.35 o
   6  14   8      486.56      595.85     24.32 o
  -9  15   8       24.85       40.37     19.49 o
  -7  15   8      732.53      786.08     40.37 o
  -5  15   8     2437.10     2458.24    136.43 o
  -3  15   8       91.67       79.72     12.38 o
  -1  15   8       43.68       52.98     16.75 o
   1  15   8      154.83      159.06     14.18 o
   3  15   8       47.16       45.04     11.77 o
   5  15   8      338.40      343.25     20.16 o
 -10  16   8      138.21      140.61     25.06 o
  -8  16   8      936.72      924.76     32.88 o
  -6  16   8      604.61      556.29     48.73 o
  -4  16   8     1027.60     1010.84     61.26 o
  -2  16   8      989.38     1008.70     38.29 o
   0  16   8        2.67        4.18     12.80 o
   2  16   8       47.21       21.58     13.78 o
   4  16   8       21.48       19.49     19.49 o
  -7  17   8      626.68      663.43     37.59 o
  -5  17   8      250.93      233.68     21.15 o
  -3  17   8     2193.18     2273.65     52.66 o
  -1  17   8      248.14      258.34     29.24 o
 -19   1   9       97.57       79.20     13.51 o
 -17   1   9       44.10       32.47      9.91 o
 -15   1   9      636.70      596.38     18.44 o
 -13   1   9      333.83      276.20     12.17 o
 -11   1   9       40.50       84.49     10.72 o
  -9   1   9     6559.99     6498.55     46.74 o
  -7   1   9      123.37      120.33      5.40 o
  -5   1   9     1378.78     1296.87     14.48 o
  -3   1   9     7177.16     7420.01     64.63 o
  -1   1   9     2268.50     2100.31     23.62 o
   1   1   9      397.69      451.93     12.01 o
   3   1   9     3308.75     3321.75     50.04 o
   5   1   9      451.27      425.73     13.87 o
   7   1   9     2302.52     2251.12     46.42 o
   9   1   9      426.49      437.57     15.49 o
  11   1   9      655.28      649.69     31.98 o
 -18   2   9       96.68      115.27     12.50 o
 -16   2   9      942.18      955.75     25.72 o
 -14   2   9      139.75      150.89     12.86 o
 -12   2   9     1921.38     1793.77     26.26 o
 -10   2   9     8900.99     8791.24     68.59 o
  -8   2   9     4203.80     4223.23     43.78 o
  -6   2   9     2114.34     2194.24     21.14 o
  -4   2   9        6.06        8.98      2.89 o
  -2   2   9     2031.44     1943.04     23.31 o
   0   2   9      525.64      528.57     16.22 o
   2   2   9      920.97      837.69     16.28 o
   4   2   9     9127.61     9075.18     81.83 o
   6   2   9     1132.95     1102.90     19.87 o
   8   2   9       38.36       49.09      8.00 o
  10   2   9        3.63       -5.57     11.81 o
  12   2   9      242.62      208.60     22.13 o
 -17   3   9      124.63      117.32     12.13 o
 -15   3   9      509.94      514.71     17.90 o
 -13   3   9     4563.28     4424.78     49.06 o
 -11   3   9     6656.66     6664.25     64.03 o
  -9   3   9     2343.41     2230.73     21.84 o
  -7   3   9      623.43      683.60     10.23 o
  -5   3   9      403.61      408.54      8.42 o
  -3   3   9      150.81      163.66      4.68 o
  -1   3   9     1823.63     1678.74     20.42 o
   1   3   9    10773.83    11024.53     94.72 o
   3   3   9     1650.73     1623.99     21.99 o
   5   3   9     1039.83     1043.23     18.67 o
   7   3   9       29.96       26.52      7.12 o
   9   3   9      452.19      433.53     15.87 o
  11   3   9      138.37      154.41     19.61 o
 -18   4   9      184.81      179.51     14.74 o
 -16   4   9      349.43      362.81     16.18 o
 -14   4   9      370.43      417.18     17.08 o
 -12   4   9     7513.29     7398.50     71.14 o
 -10   4   9     2471.51     2464.00     25.47 o
  -8   4   9     4271.36     4183.02     35.65 o
  -6   4   9     5543.40     5656.50     45.53 o
  -4   4   9       22.83       16.12      2.75 o
  -2   4   9        8.67       11.28      3.37 o
   0   4   9    13158.16    12687.96    107.05 o
   2   4   9    12293.08    11980.71    103.05 o
   4   4   9     1042.53     1008.03     27.51 o
   6   4   9      192.31      196.72     11.72 o
   8   4   9     1715.97     1666.38     40.59 o
  10   4   9       87.32       78.92     15.05 o
  12   4   9      175.44      197.69     33.41 o
 -17   5   9       35.84        7.18     12.26 o
 -15   5   9       16.35        7.05      8.16 o
 -13   5   9     5325.33     5125.45     55.12 o
 -11   5   9     8270.12     8346.56     77.41 o
  -9   5   9     3778.59     3864.24     43.62 o
  -7   5   9      329.63      346.83      8.01 o
  -5   5   9     1487.40     1430.68     15.61 o
  -3   5   9      815.60      909.73     11.91 o
  -1   5   9     5248.52     5179.41     48.54 o
   1   5   9    15246.88    15321.91    128.08 o
   3   5   9     1994.70     1911.21     24.95 o
   5   5   9     2376.67     2284.28     29.73 o
   7   5   9     1205.70     1220.79     22.23 o
   9   5   9       46.76       33.69      9.38 o
  11   5   9       63.65       57.08     25.06 o
 -18   6   9        5.27        9.39     10.22 o
 -16   6   9      349.80      363.63     25.32 o
 -14   6   9     1222.78     1224.25     23.95 o
 -12   6   9     1240.79     1239.31     22.19 o
 -10   6   9     2911.48     2927.83     28.79 o
  -8   6   9     1405.93     1392.32     16.75 o
  -6   6   9     1238.57     1240.62     14.85 o
  -4   6   9      657.22      591.19     11.05 o
  -2   6   9     1905.42     1797.97     27.26 o
   0   6   9      311.94      268.82      8.09 o
   2   6   9     2021.09     1971.01     25.02 o
   4   6   9     3427.41     3284.65     55.02 o
   6   6   9      140.00      147.10     11.72 o
   8   6   9       13.09       17.61      9.11 o
  10   6   9      118.19      103.02     26.45 o
 -17   7   9      223.95      188.00     14.26 o
 -15   7   9      696.99      696.38     20.53 o
 -13   7   9        7.81       26.18      7.61 o
 -11   7   9       11.23       16.57      8.89 o
  -9   7   9    12341.28    12101.55     91.76 o
  -7   7   9      475.59      484.41     15.45 o
  -5   7   9      254.66      243.32     11.38 o
  -3   7   9     1752.48     1908.17     35.32 o
  -1   7   9     2045.87     2045.24     30.48 o
   1   7   9      615.44      578.94     19.08 o
   3   7   9     3003.11     2933.32     41.11 o
   5   7   9     1722.37     1649.91     30.31 o
   7   7   9      230.99      196.24     13.71 o
   9   7   9      268.09      302.95     20.74 o
  11   7   9      387.85      356.40     43.16 o
 -18   8   9        2.23        5.57     19.49 o
 -16   8   9       93.73      110.16     12.11 o
 -14   8   9       70.74       57.00      9.17 o
 -12   8   9       96.26       83.38      9.58 o
 -10   8   9      730.60      751.27     15.34 o
  -8   8   9      156.85      162.75      7.11 o
  -6   8   9        0.46        3.98      4.32 o
  -4   8   9       19.61       27.79      6.67 o
  -2   8   9     1230.79     1108.73     22.20 o
   0   8   9        0.21       -3.42      9.04 o
   2   8   9      145.96      144.51     12.21 o
   4   8   9      853.93      849.53     24.02 o
   6   8   9       17.42       19.08      8.48 o
   8   8   9       44.80       55.36     10.58 o
  10   8   9       20.97       13.92     20.88 o
 -17   9   9       12.56        3.48     13.78 o
 -15   9   9       98.45       97.20     13.28 o
 -13   9   9      121.39       95.87     11.77 o
 -11   9   9     1467.42     1438.85     33.87 o
  -9   9   9     1289.57     1252.10     19.90 o
  -7   9   9       80.95       79.50      6.91 o
  -5   9   9     6942.80     6872.12     75.33 o
  -3   9   9      477.39      440.40     19.14 o
  -1   9   9      290.13      256.78     12.81 o
   1   9   9       93.17       92.73      9.39 o
   3   9   9      536.20      576.62     18.97 o
   5   9   9       55.84       52.00      9.89 o
   7   9   9      288.85      305.02     30.88 o
   9   9   9        1.95       20.40     12.35 o
 -16  10   9      155.49      186.58     23.62 o
 -14  10   9        5.80       -5.69      9.58 o
 -12  10   9        3.46       -9.31      9.31 o
 -10  10   9     1791.38     1816.94     48.27 o
  -8  10   9     1098.36     1121.52     19.07 o
  -6  10   9      144.06      142.16     10.39 o
  -4  10   9       70.73       46.23      8.55 o
  -2  10   9      909.99      939.13     22.20 o
   0  10   9       78.78       85.12      9.58 o
   2  10   9     1239.21     1228.58     26.45 o
   4  10   9     2004.47     1961.75     40.65 o
   6  10   9        8.35       -0.15     11.19 o
   8  10   9      776.25      820.94     28.33 o
 -15  11   9      146.53      166.55     15.53 o
 -13  11   9      734.80      739.46     24.84 o
 -11  11   9     2364.76     2437.88     49.42 o
  -9  11   9     1636.63     1631.77     39.99 o
  -7  11   9       20.95       20.86      7.14 o
  -5  11   9      314.91      296.33     14.14 o
  -3  11   9      597.57      657.34     24.66 o
  -1  11   9     1097.78     1098.15     24.89 o
   1  11   9      871.24      871.41     23.23 o
   3  11   9     1754.74     1704.33     32.82 o
   5  11   9      335.78      321.60     17.37 o
   7  11   9        2.28        5.07      9.47 o
   9  11   9        2.63      -15.31     15.31 o
 -14  12   9      560.28      561.26     23.28 o
 -12  12   9     2849.71     2824.15     55.02 o
 -10  12   9     1911.66     1894.68     32.88 o
  -8  12   9      701.15      728.51     38.49 o
  -6  12   9      460.90      516.92     17.87 o
  -4  12   9      706.27      678.10     20.09 o
  -2  12   9       39.54       35.36      9.09 o
   0  12   9     1642.69     1610.28     31.33 o
   2  12   9     4346.45     4375.28     59.12 o
   4  12   9      190.77      211.69     14.90 o
   6  12   9      371.64      383.06     23.68 o
   8  12   9      235.89      219.50     21.01 o
 -13  13   9     1431.77     1510.27     41.21 o
 -11  13   9     1452.04     1592.67     58.47 o
  -9  13   9       87.48       63.40     12.28 o
  -7  13   9     1005.48     1022.15     25.20 o
  -5  13   9     1664.86     1581.33     44.35 o
  -3  13   9      476.99      456.98     18.21 o
  -1  13   9      756.76      774.62     23.03 o
   1  13   9     4801.52     4711.96     62.91 o
   3  13   9      553.87      535.45     21.62 o
   5  13   9       38.39       18.72     13.64 o
   7  13   9      548.30      529.89     23.32 o
 -10  14   9      968.78     1013.28     32.44 o
  -8  14   9      274.83      283.75     17.33 o
  -6  14   9      308.36      306.78     27.68 o
  -4  14   9       99.61      104.69     12.00 o
  -2  14   9      919.93      996.34     26.25 o
   0  14   9      398.04      373.11     19.01 o
   2  14   9      745.81      731.60     24.34 o
   4  14   9      598.77      546.06     23.03 o
   6  14   9      931.15      981.06     29.59 o
  -9  15   9     1925.45     1976.91     64.04 o
  -7  15   9       86.09       87.86     15.23 o
  -5  15   9        7.49        8.90      9.89 o
  -3  15   9      420.69      421.96     19.55 o
  -1  15   9       37.68       31.10     10.70 o
   1  15   9       15.55        8.62     10.16 o
   3  15   9      914.36      887.72     27.86 o
   5  15   9      878.88      878.54     37.25 o
 -10  16   9       95.17      112.77     23.67 o
  -8  16   9      199.71      189.97     19.49 o
  -6  16   9        2.16      -17.75     29.24 o
  -4  16   9      161.89      161.99     18.19 o
  -2  16   9      577.48      629.58     30.01 o
   0  16   9       39.37       17.40     16.01 o
   2  16   9        2.82       -2.85     10.58 o
   4  16   9      158.23       97.45     25.06 o
  -7  17   9       23.57       38.35     15.05 o
  -5  17   9      365.46      365.86     25.06 o
  -3  17   9       91.88      109.41     18.19 o
 -18   0  10     1167.42     1312.84     40.77 o
 -16   0  10     5572.00     5420.01    220.66 o
 -14   0  10     1723.03     1691.86     38.88 o
 -12   0  10      247.77      198.94     14.77 o
 -10   0  10      467.95      563.11     12.60 o
  -8   0  10     1193.28     1109.19     21.39 o
  -6   0  10      258.51      239.31     11.03 o
  -4   0  10    28731.21    28642.00    323.33 o
  -2   0  10    18651.55    19126.23    220.73 o
   0   0  10      392.67      408.60     16.71 o
   2   0  10      410.57      391.79     36.20 o
   4   0  10     2574.66     2643.26     45.70 o
   6   0  10      158.80      174.44     14.67 o
   8   0  10      505.59      477.01     22.07 o
  10   0  10     2402.67     2478.10     77.96 o
  12   0  10      636.81      600.03     47.33 o
 -19   1  10      219.80      229.44     19.75 o
 -17   1  10     2026.20     2006.81     63.30 o
 -15   1  10     4285.94     4339.24     50.98 o
 -13   1  10       13.34        7.68      6.77 o
 -11   1  10       51.63       63.66      6.77 o
  -9   1  10      936.51      882.03     11.43 o
  -7   1  10     2860.52     2860.47     30.72 o
  -5   1  10     5744.15     5697.53     58.54 o
  -3   1  10    16556.86    16246.56    133.45 o
  -1   1  10     1997.44     1927.05     23.30 o
   1   1  10       83.10       76.93      6.07 o
   3   1  10       41.37       33.58      6.28 o
   5   1  10     1380.23     1346.18     22.40 o
   7   1  10      482.31      474.13     15.32 o
   9   1  10     3863.82     3809.03     56.06 o
  11   1  10      204.59      219.79     25.76 o
 -18   2  10     1007.42     1086.61     26.79 o
 -16   2  10      204.51      178.48     13.14 o
 -14   2  10     1107.52     1126.83     22.58 o
 -12   2  10     1279.20     1218.85     21.73 o
 -10   2  10      527.21      513.58      8.99 o
  -8   2  10      450.49      392.63      8.77 o
  -6   2  10     1364.27     1405.53     16.08 o
  -4   2  10     4782.17     4780.26     43.70 o
  -2   2  10     1497.05     1455.28     35.69 o
   0   2  10     5559.65     5608.94     53.01 o
   2   2  10      837.42      852.53     18.29 o
   4   2  10      445.14      447.30     13.15 o
   6   2  10     1405.99     1358.42     23.16 o
   8   2  10     1892.38     1876.75     29.34 o
  10   2  10      507.50      513.09     34.11 o
  12   2  10       77.20       44.55     25.06 o
 -17   3  10      256.63      243.72     14.59 o
 -15   3  10        3.86        0.15      7.76 o
 -13   3  10     3286.88     3194.28     42.57 o
 -11   3  10        5.40        5.68      5.65 o
  -9   3  10     3188.78     3074.84     28.39 o
  -7   3  10     2191.61     2133.56     21.34 o
  -5   3  10     9498.85     9401.97     71.78 o
  -3   3  10       65.91       77.89      3.84 o
  -1   3  10     2651.08     2673.30     29.33 o
   1   3  10     3044.95     3023.79     33.48 o
   3   3  10      350.39      327.89     12.25 o
   5   3  10      128.54      135.55     11.86 o
   7   3  10      456.98      496.21     16.07 o
   9   3  10       39.57       37.20      8.80 o
  11   3  10       12.41       22.28     22.28 o
 -18   4  10        0.75       -9.33      9.33 o
 -16   4  10        8.04        4.16      8.47 o
 -14   4  10       14.82       23.67      7.98 o
 -12   4  10      176.60      181.93     10.22 o
 -10   4  10       30.95       19.59      4.17 o
  -8   4  10     2375.65     2344.88     23.68 o
  -6   4  10      405.77      376.80      7.91 o
  -4   4  10       21.30       21.41      4.19 o
  -2   4  10      687.30      664.46     12.42 o
   0   4  10      318.41      323.80      9.75 o
   2   4  10        0.28        0.13      4.80 o
   4   4  10      172.22      170.92      9.24 o
   6   4  10       47.07       45.02     11.70 o
   8   4  10      145.24      127.63     10.45 o
  10   4  10        0.61       18.10     20.88 o
 -17   5  10        8.82       -2.66      9.01 o
 -15   5  10      288.93      274.45     22.56 o
 -13   5  10      349.34      326.74     13.54 o
 -11   5  10       16.66       14.08      6.15 o
  -9   5  10     2655.29     2580.30     25.49 o
  -7   5  10     5898.78     5844.05     47.50 o
  -5   5  10     3253.10     3139.54     30.36 o
  -3   5  10       91.65       83.44      5.50 o
  -1   5  10        5.42       16.65      4.42 o
   1   5  10      854.41      860.19     15.54 o
   3   5  10     1350.33     1392.07     21.31 o
   5   5  10        6.82        7.77      6.01 o
   7   5  10      930.99      935.95     24.13 o
   9   5  10        6.58       20.21     12.04 o
 -18   6  10      349.17      323.52     17.79 o
 -16   6  10       14.83        0.56      9.01 o
 -14   6  10     1269.89     1320.99     24.84 o
 -12   6  10      980.05      991.89     23.71 o
 -10   6  10      145.66      147.76      9.65 o
  -8   6  10       63.97       60.73      5.01 o
  -6   6  10     5285.80     5244.10     43.34 o
  -4   6  10     1367.60     1460.31     15.64 o
  -2   6  10      849.13      815.69     13.71 o
   0   6  10     2048.84     1863.22     29.68 o
   2   6  10      103.41      111.84      9.89 o
   4   6  10     1556.14     1510.60     28.57 o
   6   6  10      500.76      509.40     18.93 o
   8   6  10     1414.32     1423.31     30.68 o
  10   6  10       34.81       13.92     22.28 o
 -17   7  10     1338.68     1374.90     29.30 o
 -15   7  10     1642.03     1677.30     35.17 o
 -13   7  10      172.20      175.28     10.97 o
 -11   7  10       12.48        6.16      6.73 o
  -9   7  10      792.91      785.07     13.17 o
  -7   7  10      213.77      206.99      7.21 o
  -5   7  10     4487.10     4491.73     43.73 o
  -3   7  10     7269.21     6877.87     74.59 o
  -1   7  10     3064.59     3138.87     60.58 o
   1   7  10       85.12       88.10      9.29 o
   3   7  10        7.66        2.40      7.47 o
   5   7  10      480.38      471.61     18.26 o
   7   7  10      804.90      866.17     23.99 o
   9   7  10      596.61      646.44     82.14 o
 -16   8  10     3165.31     3262.82     45.18 o
 -14   8  10      697.62      717.27     19.95 o
 -12   8  10       95.84       90.21      9.77 o
 -10   8  10      267.38      290.56     12.70 o
  -8   8  10     1229.14     1231.70     18.90 o
  -6   8  10      603.07      573.45     18.49 o
  -4   8  10     6047.27     6002.19     70.33 o
  -2   8  10     6009.55     6318.63     71.43 o
   0   8  10      224.95      235.55     13.72 o
   2   8  10       46.12       45.23      8.84 o
   4   8  10      860.79      854.86     23.13 o
   6   8  10      352.23      317.37     16.45 o
   8   8  10      190.90      218.08     18.59 o
 -17   9  10     1209.04     1228.33     45.25 o
 -15   9  10     2183.54     2271.46     42.23 o
 -13   9  10       66.62       72.01     13.69 o
 -11   9  10       38.69       27.08     10.70 o
  -9   9  10     1999.90     1900.91     25.65 o
  -7   9  10       45.75       40.98      6.03 o
  -5   9  10     4314.28     4394.97     54.23 o
  -3   9  10    10255.46    10084.99    105.37 o
  -1   9  10     1987.07     1840.00     57.86 o
   1   9  10      497.16      493.38     17.37 o
   3   9  10     1544.88     1526.44     51.71 o
   5   9  10      191.93      210.83     14.42 o
   7   9  10       11.05        8.65      9.77 o
   9   9  10      790.11      833.88     33.79 o
 -16  10  10      459.35      410.29     27.66 o
 -14  10  10      658.94      707.80     25.31 o
 -12  10  10      455.65      437.75     51.51 o
 -10  10  10        5.12        6.26      8.86 o
  -8  10  10      307.20      297.72     11.68 o
  -6  10  10      289.15      326.71     18.93 o
  -4  10  10     3299.15     3113.83     43.30 o
  -2  10  10     2208.90     2275.39     36.40 o
   0  10  10     2164.68     2142.53     37.09 o
   2  10  10      397.17      381.87     17.26 o
   4  10  10       33.75       42.40     10.16 o
   6  10  10      166.49      171.72     14.34 o
   8  10  10      442.28      436.11     20.88 o
 -15  11  10        2.23      -10.63     10.63 o
 -13  11  10     1206.36     1201.67     37.59 o
 -11  11  10       35.23       38.04     14.62 o
  -9  11  10      111.92      112.44     12.87 o
  -7  11  10     1342.49     1331.10     26.96 o
  -5  11  10     2052.88     2024.43     33.93 o
  -3  11  10     1120.15     1017.44     24.32 o
  -1  11  10     1692.90     1649.10     36.93 o
   1  11  10     1642.26     1691.41     32.88 o
   3  11  10       11.12       16.34      9.60 o
   5  11  10       12.67       11.53      9.58 o
   7  11  10     1031.00     1081.79     33.81 o
 -14  12  10       71.59       74.05     13.06 o
 -12  12  10      563.12      492.84     37.59 o
 -10  12  10      142.15      129.73     14.25 o
  -8  12  10      137.32      144.55     16.35 o
  -6  12  10      319.01      340.15     16.33 o
  -4  12  10      453.68      448.82     18.68 o
  -2  12  10       56.24       61.56     10.39 o
   0  12  10      463.31      462.95     23.14 o
   2  12  10      319.25      343.64     20.40 o
   4  12  10        0.39       -6.60      9.09 o
   6  12  10      194.51      203.84     16.04 o
 -13  13  10       31.62      -15.31     19.49 o
 -11  13  10      393.65      395.38     34.80 o
  -9  13  10      911.71      916.54     27.02 o
  -7  13  10      148.50      157.67     13.11 o
  -5  13  10      725.20      743.65     24.89 o
  -3  13  10        5.66        5.05      9.09 o
  -1  13  10      248.48      206.97     16.84 o
   1  13  10      109.40      146.66     13.92 o
   3  13  10       75.76       79.48     12.47 o
   5  13  10       10.57       -3.46     10.70 o
   7  13  10      308.67      338.30     34.80 o
 -10  14  10      406.59      381.60     40.37 o
  -8  14  10      324.51      302.96     17.52 o
  -6  14  10     1365.63     1374.39     32.23 o
  -4  14  10      242.58      247.62     23.25 o
  -2  14  10      231.89      214.64     15.48 o
   0  14  10      579.94      589.22     23.03 o
   2  14  10        0.47        7.34     10.16 o
   4  14  10      368.34      381.26     20.87 o
  -9  15  10       13.12       23.67     18.10 o
  -7  15  10      472.34      474.04     20.77 o
  -5  15  10     1124.05     1123.46     30.51 o
  -3  15  10      206.03      245.33     27.49 o
  -1  15  10      767.73      793.66     26.25 o
   1  15  10       25.73       27.70     11.52 o
   3  15  10      248.05      273.64     18.45 o
 -10  16  10       21.05        1.39     19.49 o
  -8  16  10       13.06       17.35     12.68 o
  -6  16  10      277.05      313.59     22.13 o
  -4  16  10     1198.89     1245.02     38.35 o
  -2  16  10     1298.99     1240.98     38.92 o
   0  16  10        3.72        3.41     10.96 o
   2  16  10        7.29       -6.96     18.10 o
 -19   1  11       20.51       -5.57     20.88 o
 -17   1  11      282.92      300.64     22.91 o
 -15   1  11      307.69      299.11     17.88 o
 -13   1  11      353.49      334.58     13.80 o
 -11   1  11     4046.97     3743.37     41.76 o
  -9   1  11     5273.43     5129.56     48.37 o
  -7   1  11     1229.77     1223.07     15.32 o
  -5   1  11     1408.10     1394.82     16.45 o
  -3   1  11     3450.15     3450.19     59.08 o
  -1   1  11      381.07      380.01     13.06 o
   1   1  11       94.50       93.06      6.96 o
   3   1  11     2187.86     2113.35     34.76 o
   5   1  11      431.45      429.14     18.09 o
   7   1  11        7.37       18.37      7.68 o
   9   1  11       67.61       76.86     10.05 o
  11   1  11        0.85       -6.96     14.77 o
 -18   2  11       95.24      103.38     12.00 o
 -16   2  11       86.10       98.06     11.03 o
 -14   2  11       30.04       29.24      8.16 o
 -12   2  11      105.90      100.12      8.51 o
 -10   2  11     4750.75     4856.59     37.86 o
  -8   2  11     3592.71     3474.14     31.41 o
  -6   2  11     2851.21     2833.14     26.86 o
  -4   2  11     1504.09     1499.72     16.94 o
  -2   2  11      447.00      458.92     13.66 o
   0   2  11      550.11      505.20     12.64 o
   2   2  11     2190.05     2174.65     28.14 o
   4   2  11     3186.80     3154.76     38.77 o
   6   2  11       75.50       69.43      8.47 o
   8   2  11       60.14       69.26      9.22 o
  10   2  11     1551.94     1617.59     64.04 o
 -19   3  11      395.31      366.15     41.77 o
 -17   3  11        6.61       -7.49      8.60 o
 -15   3  11      114.46      101.11     10.25 o
 -13   3  11      125.73      113.98      9.56 o
 -11   3  11     4802.39     4497.99     48.63 o
  -9   3  11     4976.18     5055.47     42.69 o
  -7   3  11     8937.15     8908.25     68.80 o
  -5   3  11       39.38       34.37      3.95 o
  -3   3  11       19.48       27.40      6.27 o
  -1   3  11      497.73      490.64     11.58 o
   1   3  11     5716.66     5517.80     54.19 o
   3   3  11     3968.08     3930.53     42.92 o
   5   3  11     2395.14     2444.85     32.60 o
   7   3  11      692.47      690.53     18.89 o
   9   3  11       15.16       10.11     11.90 o
 -18   4  11      172.74      158.61     13.71 o
 -16   4  11      381.47      370.07     18.21 o
 -14   4  11     1274.21     1285.46     24.67 o
 -12   4  11     3465.97     3300.32     39.09 o
 -10   4  11     2860.39     2724.37     37.78 o
  -8   4  11     4144.37     4079.25     35.92 o
  -6   4  11     7123.30     7123.83     56.44 o
  -4   4  11       34.43       30.44      3.96 o
  -2   4  11      119.94      178.81      8.00 o
   0   4  11     3503.08     3511.58     37.96 o
   2   4  11     1959.41     1907.39     25.93 o
   4   4  11      175.61      174.49      9.86 o
   6   4  11     4893.25     4827.32     61.92 o
   8   4  11      838.49      836.10     24.31 o
  10   4  11       47.73       57.08     25.06 o
 -17   5  11        6.30       -1.93      9.17 o
 -15   5  11      175.42      182.39     12.47 o
 -13   5  11     1672.66     1677.97     27.08 o
 -11   5  11     2740.22     2729.38     38.47 o
  -9   5  11     1843.68     1862.92     21.00 o
  -7   5  11    15702.43    15200.76    111.96 o
  -5   5  11     1008.25      976.51     12.95 o
  -3   5  11      357.90      341.97     10.02 o
  -1   5  11      213.33      253.05     11.56 o
   1   5  11     3172.74     3010.61     34.41 o
   3   5  11      913.02      916.47     21.90 o
   5   5  11      996.55      987.17     32.51 o
   7   5  11     1133.60     1149.55     27.42 o
   9   5  11        6.51        1.86     13.05 o
 -18   6  11      187.03      187.94     17.73 o
 -16   6  11      319.54      293.97     15.38 o
 -14   6  11       31.11       34.73      8.39 o
 -12   6  11      326.41      304.83     13.26 o
 -10   6  11     3524.08     3512.36     33.39 o
  -8   6  11     4146.49     4265.08     37.84 o
  -6   6  11       81.34       89.14      5.30 o
  -4   6  11      865.49      979.88     17.68 o
  -2   6  11      315.27      296.82     13.11 o
   0   6  11      885.09      823.71     19.78 o
   2   6  11     1303.52     1261.64     26.65 o
   4   6  11     4063.21     4009.18     53.64 o
   6   6  11      989.33      980.60     25.26 o
   8   6  11        4.57       20.78     10.81 o
 -17   7  11      411.86      419.16     18.76 o
 -15   7  11      149.49      135.97     11.77 o
 -13   7  11      181.92      181.73     13.88 o
 -11   7  11     1115.96     1089.72     45.04 o
  -9   7  11     2906.09     2980.00     29.61 o
  -7   7  11        3.06        5.79      5.04 o
  -5   7  11      190.87      173.79     10.39 o
  -3   7  11     5751.27     5637.59     64.70 o
  -1   7  11      237.35      200.44     12.00 o
   1   7  11       32.33       19.31      7.67 o
   3   7  11     3125.20     3137.79     77.39 o
   5   7  11      146.48      144.22     12.81 o
   7   7  11       36.47       28.84     10.58 o
   9   7  11      312.13      324.84     25.76 o
 -16   8  11      315.36      304.61     18.94 o
 -14   8  11        3.36        6.39      9.98 o
 -12   8  11      129.60      133.79     14.25 o
 -10   8  11      201.51      217.57     11.90 o
  -8   8  11      374.64      365.50     11.47 o
  -6   8  11      106.22       96.61      9.09 o
  -4   8  11     1407.33     1395.74     26.15 o
  -2   8  11       38.60       64.19      9.09 o
   0   8  11       42.54       41.11      8.84 o
   2   8  11      161.12      152.66     12.53 o
   4   8  11      129.64      105.58     12.00 o
   6   8  11       10.23       24.11     10.72 o
   8   8  11       10.09       19.14     10.75 o
 -17   9  11      142.52      192.12     27.84 o
 -15   9  11       46.16       35.06     12.25 o
 -13   9  11      326.64      332.82     17.33 o
 -11   9  11      383.27      368.40     20.02 o
  -9   9  11     1997.13     1947.52     26.54 o
  -7   9  11      201.95      214.63     12.74 o
  -5   9  11       33.24       21.06      8.82 o
  -3   9  11       74.11       65.69      9.58 o
  -1   9  11      149.96      115.08     12.69 o
   1   9  11       34.83       20.16      8.55 o
   3   9  11      634.97      627.26     21.31 o
   5   9  11       37.97       32.89     10.39 o
   7   9  11      238.34      225.93     16.15 o
 -16  10  11      169.27      133.65     18.63 o
 -14  10  11       86.89       64.73     12.47 o
 -12  10  11        2.48       -0.63     10.70 o
 -10  10  11     3831.36     3768.82    100.93 o
  -8  10  11      909.06      890.34     25.44 o
  -6  10  11      223.20      227.44     13.02 o
  -4  10  11        4.26       13.75      8.28 o
  -2  10  11      238.58      204.27     18.29 o
   0  10  11      481.14      506.66     19.20 o
   2  10  11      118.11      110.98     12.53 o
   4  10  11     2254.65     2382.06     41.32 o
   6  10  11        5.62       12.53     10.45 o
   8  10  11        4.31        1.39     16.71 o
 -15  11  11        2.55       -8.01     10.84 o
 -13  11  11       18.05       -4.18     18.10 o
 -11  11  11      614.28      625.09     38.98 o
  -9  11  11     3668.98     3682.33     49.81 o
  -7  11  11      700.05      659.04     19.88 o
  -5  11  11      155.40      134.02     24.37 o
  -3  11  11      274.99      308.73     15.76 o
  -1  11  11       11.06       -8.13      8.13 o
   1  11  11      825.05      844.00     24.89 o
   3  11  11     3076.38     3129.54     59.37 o
   5  11  11      363.67      410.39     20.50 o
   7  11  11        2.36       -6.59     10.63 o
 -14  12  11       47.39       34.10     41.77 o
 -12  12  11      596.12      612.56     41.77 o
 -10  12  11      554.46      549.92     33.41 o
  -8  12  11     1940.67     1956.25     60.00 o
  -6  12  11     2197.60     2232.38     38.24 o
  -4  12  11      302.58      274.61     15.53 o
  -2  12  11       67.49       59.54     10.70 o
   0  12  11     1196.23     1251.96     29.68 o
   2  12  11      383.14      416.68     20.29 o
   4  12  11      386.58      348.63     19.07 o
   6  12  11      669.87      629.93     29.05 o
 -13  13  11     1267.18     1233.48     57.08 o
 -11  13  11      792.49      749.00     44.55 o
  -9  13  11      785.65      817.86     24.22 o
  -7  13  11     2328.43     2321.36     39.55 o
  -5  13  11      283.91      300.92     16.84 o
  -3  13  11      514.29      476.08     26.26 o
  -1  13  11      876.04      926.51     33.63 o
   1  13  11      700.80      736.62     24.62 o
   3  13  11      134.02      130.64     14.47 o
   5  13  11      815.86      800.62     27.68 o
 -12  14  11      254.71      228.32     30.63 o
 -10  14  11      433.96      405.94     23.63 o
  -8  14  11     1323.33     1290.53     29.80 o
  -6  14  11      878.07      867.26     25.62 o
  -4  14  11      146.56      131.97     13.38 o
  -2  14  11      111.67      109.31     13.11 o
   0  14  11      254.01      266.60     17.87 o
   2  14  11      288.34      291.76     18.45 o
   4  14  11      798.83      803.87     36.91 o
  -9  15  11      767.49      736.47     43.16 o
  -7  15  11        8.84        3.22     10.39 o
  -5  15  11      222.51      218.21     16.29 o
  -3  15  11     1844.04     1891.76     38.56 o
  -1  15  11       11.46       20.19     11.50 o
   1  15  11       78.31       63.34     12.81 o
   3  15  11      438.67      391.21     43.16 o
  -8  16  11        3.72        6.65     13.26 o
  -6  16  11       67.58       65.16     15.23 o
  -4  16  11      409.36      420.94     21.42 o
  -2  16  11      374.49      419.45     30.09 o
   0  16  11        0.34        5.57     19.49 o
 -18   0  12      574.57      581.57     42.46 o
 -16   0  12     3868.18     3955.76     70.38 o
 -14   0  12     1610.23     1588.21     53.60 o
 -12   0  12      276.24      340.66     18.10 o
 -10   0  12     6940.55     6608.51     69.90 o
  -8   0  12        8.99        6.08      5.46 o
  -6   0  12       48.21       44.15     11.83 o
  -4   0  12      191.70      201.46     11.81 o
  -2   0  12     9849.69     9818.08    122.42 o
   0   0  12      227.34      195.42     19.49 o
   2   0  12     4584.01     4407.38     66.40 o
   4   0  12     1519.85     1513.30     34.85 o
   6   0  12       94.07       80.22     13.26 o
   8   0  12      605.02      673.53     27.94 o
  10   0  12     2371.56     2504.55     82.14 o
 -19   1  12       18.45       27.84     23.67 o
 -17   1  12     1323.25     1332.56     40.79 o
 -15   1  12     3205.94     3184.93     42.11 o
 -13   1  12     1977.24     1964.32     29.04 o
 -11   1  12     1380.30     1409.19     22.58 o
  -9   1  12       18.00        7.85      4.64 o
  -7   1  12      661.39      681.11     11.68 o
  -5   1  12     3500.51     3495.09     32.24 o
  -3   1  12    15989.22    15928.49    133.64 o
  -1   1  12     3611.85     3466.74     37.56 o
   1   1  12     1092.25     1099.00     19.13 o
   3   1  12      727.40      729.03     17.04 o
   5   1  12        5.76       12.56      8.04 o
   7   1  12      141.24      155.21     11.41 o
   9   1  12      198.59      254.48     21.66 o
 -18   2  12        6.91        6.39      9.38 o
 -16   2  12      402.13      426.32     17.48 o
 -14   2  12     3136.86     3212.01     40.87 o
 -12   2  12     1716.09     1762.65     26.77 o
 -10   2  12       98.24       85.29      5.57 o
  -8   2  12        9.04        4.18      5.22 o
  -6   2  12     5387.78     5176.62     43.89 o
  -4   2  12      560.24      537.80     11.32 o
  -2   2  12     4693.87     4668.59     46.77 o
   0   2  12     3624.00     3620.30     44.63 o
   2   2  12      587.74      577.10     18.09 o
   4   2  12       54.79       46.44      7.61 o
   6   2  12      461.28      488.38     16.24 o
   8   2  12      161.82      181.91     12.61 o
  10   2  12       35.02       61.26     25.06 o
 -17   3  12       33.73       29.07     10.25 o
 -15   3  12      375.99      377.14     16.28 o
 -13   3  12     3029.57     3047.81     38.78 o
 -11   3  12       18.27        5.48      6.07 o
  -9   3  12       44.52       52.16      5.11 o
  -7   3  12     4801.16     4523.52     43.79 o
  -5   3  12      285.55      252.48      8.54 o
  -3   3  12      849.26      770.92     15.27 o
  -1   3  12     3412.48     3366.10     38.58 o
   1   3  12     2262.99     2093.79     28.07 o
   3   3  12      359.29      387.27     13.68 o
   5   3  12      101.66      104.02      9.56 o
   7   3  12      973.29     1024.38     29.34 o
   9   3  12       10.89        4.67     13.68 o
 -18   4  12        8.88       -9.34      9.34 o
 -16   4  12       22.46       25.76      9.05 o
 -14   4  12       14.50       15.21      7.61 o
 -12   4  12       82.77       74.33      8.04 o
 -10   4  12      298.14      272.39      8.66 o
  -8   4  12      149.64      119.27      6.73 o
  -6   4  12       27.83       27.21      4.68 o
  -4   4  12       52.90       47.59      6.50 o
  -2   4  12       77.42       48.07      6.73 o
   0   4  12      167.68      153.87      8.48 o
   2   4  12        2.28        3.17      5.83 o
   4   4  12       62.97       84.04      8.47 o
   6   4  12        3.48        9.35      9.09 o
   8   4  12        0.20       -4.03      9.47 o
 -17   5  12        0.11       -8.71      8.71 o
 -15   5  12      112.03      105.59     10.60 o
 -13   5  12     1923.16     1912.49     52.04 o
 -11   5  12      398.43      386.11     14.83 o
  -9   5  12      906.05      893.94     13.98 o
  -7   5  12      212.34      234.45      7.97 o
  -5   5  12       71.58       74.57     12.28 o
  -3   5  12       63.60       63.50      7.08 o
  -1   5  12     2749.54     2527.41     30.53 o
   1   5  12      262.89      257.80     13.34 o
   3   5  12      556.39      533.38     21.62 o
   5   5  12        0.52       11.96      8.48 o
   7   5  12      136.06      139.63     13.47 o
   9   5  12       24.48        0.00     22.28 o
 -18   6  12      107.87       97.88     17.72 o
 -16   6  12       34.39       25.09     10.45 o
 -14   6  12     2654.88     2657.36     37.12 o
 -12   6  12      560.85      539.68     15.83 o
 -10   6  12      451.13      457.78     11.95 o
  -8   6  12      247.58      241.07      9.31 o
  -6   6  12     1507.36     1448.92     20.60 o
  -4   6  12       46.91       42.53      7.40 o
  -2   6  12     1296.74     1276.47     28.92 o
   0   6  12     3676.75     3868.22     70.71 o
   2   6  12      155.30      152.25     11.72 o
   4   6  12      398.40      385.79     18.07 o
   6   6  12      749.02      730.86     23.41 o
   8   6  12       95.57      106.22     13.37 o
 -17   7  12      382.84      351.33     17.53 o
 -15   7  12     1835.58     1936.93     32.21 o
 -13   7  12     3021.64     3046.57     48.83 o
 -11   7  12      393.56      412.11     17.72 o
  -9   7  12       21.61       23.06      5.47 o
  -7   7  12       39.97       18.75      7.00 o
  -5   7  12     1274.72     1228.13     23.94 o
  -3   7  12     3259.18     3354.24     54.37 o
  -1   7  12     3068.91     3072.04     43.60 o
   1   7  12      748.94      709.41     20.81 o
   3   7  12        8.27       32.21     10.54 o
   5   7  12       54.39       50.51     10.58 o
   7   7  12      293.56      299.03     17.45 o
 -16   8  12     1945.07     1982.33     69.93 o
 -14   8  12      506.57      502.09     21.36 o
 -12   8  12      897.38      959.90     34.11 o
 -10   8  12     1501.65     1470.68     22.63 o
  -8   8  12       16.32       13.55      7.00 o
  -6   8  12       38.17       42.95      8.13 o
  -4   8  12     4143.48     4151.44     53.20 o
  -2   8  12     6245.82     6081.90     71.59 o
   0   8  12      529.85      534.77     18.99 o
   2   8  12      965.34      939.29     25.35 o
   4   8  12     1180.05     1244.55     29.59 o
   6   8  12      464.03      384.29     19.58 o
   8   8  12       12.43       28.41     13.26 o
 -17   9  12     1646.36     1752.77     65.43 o
 -15   9  12     1948.19     1918.82     38.70 o
 -13   9  12      320.02      331.43     30.63 o
  -9   9  12      380.55      395.74     35.52 o
  -7   9  12      681.60      679.11     19.40 o
  -5   9  12      481.99      492.32     18.26 o
  -3   9  12     5662.67     5671.17     72.70 o
  -1   9  12      733.47      760.70     33.66 o
   1   9  12     1470.68     1471.45     30.19 o
   3   9  12      745.08      738.81     23.44 o
   5   9  12        5.86        1.60     13.17 o
   7   9  12       38.00       30.42     15.14 o
 -16  10  12      723.36      696.10     41.77 o
 -14  10  12      848.54      897.50     35.92 o
 -12  10  12     1366.33     1335.11     54.30 o
 -10  10  12       90.51       86.28     13.37 o
  -8  10  12       47.30       48.83      8.65 o
  -6  10  12      476.32      477.23     30.45 o
  -4  10  12      709.39      710.13     21.62 o
  -2  10  12      900.87      873.22     24.86 o
   0  10  12     1341.66     1277.04     34.36 o
   2  10  12      315.01      302.75     17.26 o
   4  10  12      321.22      338.16     18.58 o
   6  10  12      100.63      100.24     19.36 o
 -15  11  12       30.41       27.84     22.28 o
 -13  11  12     1537.77     1602.41     61.26 o
  -9  11  12        5.14       -4.44      8.13 o
  -7  11  12     2093.12     2016.36     34.65 o
  -5  11  12       98.67      133.70     12.31 o
  -3  11  12       75.08       58.50     10.39 o
  -1  11  12     1666.19     1658.78     33.41 o
   1  11  12     1399.62     1417.29     31.80 o
   3  11  12       37.76       31.15     18.58 o
   5  11  12      133.18      136.16     14.72 o
 -14  12  12       69.84       71.00     23.67 o
 -12  12  12       79.65       94.67     23.67 o
 -10  12  12        2.71       -6.30     15.31 o
  -8  12  12      302.39      313.30     16.77 o
  -6  12  12      601.18      610.24     26.36 o
  -4  12  12      589.33      566.11     20.88 o
  -2  12  12        0.76       -9.01      9.01 o
   0  12  12      912.05      938.55     26.74 o
   2  12  12       51.00       46.60     11.66 o
   4  12  12       10.99        5.81     16.79 o
 -13  13  12      117.98       90.49     23.67 o
 -11  13  12      154.17      174.02     26.45 o
  -9  13  12      173.17      184.73     14.29 o
  -7  13  12        6.47       21.35     10.45 o
  -5  13  12       25.53       15.24      9.89 o
  -3  13  12        0.67       -9.53      9.53 o
  -1  13  12      761.69      727.46     24.54 o
   1  13  12       27.30       31.56     11.25 o
   3  13  12      378.39      370.08     21.01 o
 -12  14  12      364.86      306.28     33.41 o
 -10  14  12      362.24      382.85     32.02 o
  -8  14  12       20.95       21.95     12.39 o
  -6  14  12       24.26       30.08     12.27 o
  -4  14  12        4.50        2.07     10.39 o
  -2  14  12       19.68        0.78     10.97 o
   0  14  12     1207.95     1280.78     32.32 o
   2  14  12        9.24       -0.32     11.40 o
  -9  15  12      472.56      417.26     57.08 o
  -7  15  12       19.86       25.38     13.05 o
  -5  15  12      276.79      287.32     18.21 o
  -3  15  12      663.39      609.19     24.64 o
  -1  15  12     1102.77     1134.47     32.13 o
   1  15  12       56.58       43.16     25.06 o
  -8  16  12      130.28      155.93     25.06 o
  -6  16  12       52.40       53.93     16.01 o
  -4  16  12      578.23      650.15     47.33 o
  -2  16  12      707.45      735.08     50.12 o
 -17   1  13      503.00      462.16     18.78 o
 -15   1  13       92.34       84.13     10.04 o
 -13   1  13     1138.56     1145.91     22.43 o
 -11   1  13      301.99      344.56     12.86 o
  -9   1  13     1345.01     1340.71     17.48 o
  -7   1  13        5.84        6.11      4.11 o
  -5   1  13     5720.59     5719.15     48.39 o
  -3   1  13      440.63      413.86     19.80 o
  -1   1  13     1547.39     1540.65     22.96 o
   1   1  13        5.75        3.83      6.26 o
   3   1  13     2868.22     2816.48     36.17 o
   5   1  13      109.47       99.41      9.87 o
   7   1  13        2.31        7.27      8.12 o
   9   1  13      185.66      199.55     21.15 o
 -18   2  13     1369.63     1412.26     30.07 o
 -16   2  13      455.51      437.52     17.36 o
 -14   2  13      152.47      162.46     11.41 o
 -12   2  13       14.35        8.84      6.36 o
 -10   2  13     4620.35     4297.36     38.42 o
  -8   2  13      601.08      644.12     19.16 o
  -6   2  13       31.62       38.78      4.88 o
  -4   2  13     1793.25     1792.89     25.05 o
  -2   2  13     2131.49     2138.33     27.81 o
   0   2  13      262.90      276.18     12.26 o
   2   2  13      999.40     1021.33     19.94 o
   4   2  13      872.02      894.01     20.46 o
   6   2  13       28.29       28.20      8.12 o
   8   2  13      344.47      329.13     18.07 o
 -17   3  13      182.32      152.71     13.20 o
 -15   3  13        4.80       -2.24      7.76 o
 -13   3  13       79.15       89.47      9.04 o
 -11   3  13       87.64       98.90      8.31 o
  -9   3  13     6444.14     6196.11     51.79 o
  -7   3  13     6436.14     6337.16     59.57 o
  -5   3  13     5461.76     5283.86     52.10 o
  -3   3  13      289.31      313.34     13.87 o
  -1   3  13       88.50       86.69      7.36 o
   1   3  13       11.33        0.19      5.76 o
   3   3  13      980.83      960.49     20.59 o
   5   3  13      829.34      861.95     20.69 o
   7   3  13      793.00      794.90     30.72 o
   9   3  13      199.43      121.12     29.24 o
 -18   4  13      346.33      357.88     28.74 o
 -16   4  13        6.00        3.81      8.68 o
 -14   4  13      472.81      459.19     16.40 o
 -12   4  13       86.74       86.22      8.27 o
 -10   4  13       13.72       16.34      4.66 o
  -8   4  13     5134.26     5216.38     44.98 o
  -6   4  13    12799.40    12549.00    163.37 o
  -4   4  13      163.89      168.80      8.71 o
  -2   4  13      250.52      254.32     10.46 o
   0   4  13     1145.16     1081.93     19.78 o
   2   4  13      193.62      184.82     13.02 o
   4   4  13      275.31      295.61     16.25 o
   6   4  13     3491.94     3428.32     54.30 o
   8   4  13      453.49      463.47     21.69 o
 -17   5  13       41.20       27.26     10.04 o
 -15   5  13       81.35       73.71     10.22 o
 -13   5  13      112.47       94.29      9.46 o
 -11   5  13       13.33        4.18      7.88 o
  -9   5  13     2924.52     2720.81     28.14 o
  -7   5  13     5830.40     5891.04     74.75 o
  -5   5  13     2118.61     2087.66     38.78 o
  -3   5  13        7.74        4.01      6.93 o
  -1   5  13     2795.90     2683.20     39.57 o
   1   5  13      305.37      336.62     15.76 o
   3   5  13      446.59      451.44     18.88 o
   5   5  13     2460.59     2593.74     43.44 o
   7   5  13      948.14      956.62     27.68 o
 -18   6  13      309.65      331.60     24.55 o
 -16   6  13      161.58      160.10     12.75 o
 -14   6  13       12.19       28.28      8.47 o
 -12   6  13      336.65      336.25     14.07 o
 -10   6  13     1967.35     1891.66     22.39 o
  -8   6  13     2818.72     2725.94     32.07 o
  -6   6  13     2283.41     2215.30     33.84 o
  -4   6  13     1797.46     1813.10     30.70 o
  -2   6  13      385.94      384.97     16.33 o
   0   6  13      275.50      209.90     13.62 o
   2   6  13      402.25      390.57     17.87 o
   4   6  13      473.76      399.00     18.88 o
   6   6  13       25.97       26.66     14.39 o
   8   6  13      674.06      694.71     29.03 o
 -17   7  13      768.69      807.90     33.04 o
 -15   7  13      300.29      302.57     27.35 o
 -13   7  13      630.84      715.56     23.10 o
 -11   7  13     1849.85     1852.31     39.14 o
  -9   7  13      957.65      952.53     21.20 o
  -7   7  13      233.22      197.80     14.08 o
  -5   7  13     2480.48     2413.15     36.86 o
  -3   7  13     1586.40     1601.39     29.59 o
  -1   7  13      274.50      249.81     14.14 o
   1   7  13        4.55       -3.69      7.96 o
   3   7  13      709.82      701.52     22.93 o
   5   7  13      170.46      170.79     15.10 o
   7   7  13        1.62       -6.41     10.35 o
 -16   8  13      192.49      179.34     16.25 o
 -14   8  13        9.13        0.86     10.30 o
 -12   8  13        4.81      -11.14     15.31 o
 -10   8  13       32.40       30.63     15.31 o
  -8   8  13       31.34       37.30      8.13 o
  -6   8  13       16.68       13.13     13.59 o
  -4   8  13      481.34      513.69     18.45 o
  -2   8  13      371.06      380.56     17.06 o
   0   8  13        8.68       13.39      9.35 o
   2   8  13      472.11      518.55     20.70 o
   4   8  13      296.07      313.40     17.87 o
   6   8  13       46.37       41.25     11.77 o
 -17   9  13      783.04      817.22     47.33 o
 -15   9  13      106.19       80.04     37.59 o
 -13   9  13      386.87      430.19     36.20 o
 -11   9  13       69.32       90.49     22.28 o
  -9   9  13      276.01      274.54     14.02 o
  -7   9  13        3.54       11.25      7.96 o
  -5   9  13       54.30       48.62      9.29 o
  -3   9  13       46.61       50.42      9.58 o
  -1   9  13      815.19      877.65     24.04 o
   1   9  13        7.66       14.69      9.77 o
   3   9  13      707.76      733.40     24.54 o
   5   9  13      155.61      188.22     15.34 o
   7   9  13        0.23       -9.05     12.80 o
 -14  10  13      447.67      449.73     45.94 o
 -12  10  13       27.02       27.84     19.49 o
 -10  10  13      694.41      678.12     27.09 o
  -8  10  13      482.95      524.59     19.25 o
  -6  10  13      103.11      105.31     11.20 o
  -4  10  13     1742.83     1698.48     46.93 o
  -2  10  13        3.02       17.12      9.35 o
   0  10  13      563.41      595.22     43.79 o
   2  10  13      650.26      679.14     24.25 o
   4  10  13      756.17      761.26     25.93 o
   6  10  13       27.02        4.43     13.26 o
 -13  11  13      339.97      334.13     33.41 o
  -9  11  13     1784.59     1834.13     33.72 o
  -7  11  13     1794.89     1777.08     47.76 o
  -5  11  13      573.18      578.21     21.10 o
  -3  11  13      316.57      300.45     18.11 o
  -1  11  13      158.20      148.10     14.18 o
   1  11  13       59.52       74.18     12.00 o
   3  11  13      161.58      186.41     19.33 o
   5  11  13      422.71      457.19     27.06 o
 -12  12  13      237.54      206.04     29.24 o
 -10  12  13        4.24        0.78     12.04 o
  -8  12  13     1955.17     1991.61     36.55 o
  -6  12  13     2108.25     2115.11     38.47 o
  -4  12  13      135.03      137.00     13.62 o
  -2  12  13        9.07        0.57      9.35 o
   0  12  13      408.66      405.03     20.81 o
   2  12  13       35.55       23.02     12.64 o
   4  12  13       99.05      101.63     23.67 o
  -9  13  13      229.62      234.47     15.91 o
  -7  13  13     4687.82     4531.97     79.65 o
  -5  13  13      649.32      659.84     28.23 o
  -3  13  13       18.46       -2.82     14.10 o
  -1  13  13      121.02      116.59     14.09 o
   1  13  13      125.92      163.63     15.76 o
 -10  14  13      294.18      324.05     25.76 o
  -8  14  13      918.86      932.25     27.45 o
  -6  14  13      287.67      263.43     23.22 o
  -4  14  13      349.02      354.19     27.43 o
  -2  14  13      635.44      656.33     31.64 o
   0  14  13      146.84      176.29     18.91 o
  -9  15  13      131.32      160.69     19.18 o
  -7  15  13       11.29        6.81     11.20 o
  -5  15  13      781.81      770.59     26.43 o
  -3  15  13      609.51      644.77     33.43 o
  -1  15  13        4.29       -4.18     20.88 o
 -18   0  14      313.75      342.05     24.61 o
 -16   0  14      171.76      148.30     17.72 o
 -14   0  14      503.79      581.02     25.54 o
 -12   0  14     3641.49     3682.57     61.47 o
 -10   0  14     5053.79     5269.19     59.82 o
  -8   0  14       14.54       23.10      6.18 o
  -6   0  14      361.30      312.98     16.22 o
  -4   0  14    13316.49    13190.69    308.37 o
  -2   0  14     2425.67     2425.54     43.80 o
   0   0  14      568.85      539.73     22.13 o
   2   0  14     2141.07     2200.19     75.87 o
   4   0  14     1180.02     1138.13     34.80 o
   6   0  14      206.60      225.49     19.18 o
   8   0  14      184.44      210.92     25.06 o
 -17   1  14      640.07      632.05     21.51 o
 -15   1  14      865.68      879.38     22.23 o
 -13   1  14     3300.61     3217.55     40.51 o
 -11   1  14     4318.96     4342.60     47.30 o
  -9   1  14     1689.28     1629.46     20.14 o
  -7   1  14      662.58      634.01     12.41 o
  -5   1  14      417.37      415.45     10.52 o
  -3   1  14      132.07      135.92      8.86 o
  -1   1  14     3518.52     3555.16     40.71 o
   1   1  14     2517.70     2471.13     33.22 o
   3   1  14     2325.35     2273.87     32.68 o
   5   1  14       10.30        9.69      7.94 o
   7   1  14       38.81       35.76      9.71 o
 -18   2  14       64.66       74.74     11.77 o
 -16   2  14      123.77      110.23     11.43 o
 -14   2  14     2818.41     2786.85     37.70 o
 -12   2  14     1262.28     1227.99     22.58 o
 -10   2  14       27.69       42.72      5.58 o
  -8   2  14     1311.71     1250.17     17.29 o
  -6   2  14      114.45      120.02      6.66 o
  -4   2  14       34.82       42.86      7.52 o
  -2   2  14       52.88       44.06      6.91 o
   0   2  14     4072.06     3916.86     44.14 o
   2   2  14      220.86      199.04     11.55 o
   4   2  14      338.98      350.17     14.93 o
   6   2  14      637.04      619.56     36.09 o
   8   2  14        2.87       -2.17     19.49 o
 -17   3  14      605.80      603.81     20.87 o
 -15   3  14      317.63      301.11     14.91 o
 -13   3  14     1774.36     1818.10     28.81 o
 -11   3  14       14.36       20.00      9.07 o
  -9   3  14      127.12      135.17      7.25 o
  -7   3  14     1094.63     1127.72     18.66 o
  -5   3  14        6.37       15.81      6.01 o
  -3   3  14      375.11      402.99     13.28 o
  -1   3  14     3918.88     3819.27     42.91 o
   1   3  14       18.39       22.68      7.22 o
   3   3  14       93.78       95.64      9.87 o
   5   3  14      323.69      344.37     18.07 o
   7   3  14       60.76       72.34     20.19 o
 -18   4  14        1.11        0.70     13.78 o
 -16   4  14        0.62       -2.55      8.60 o
 -14   4  14      243.39      276.08     13.87 o
 -12   4  14       21.46       16.78      6.91 o
 -10   4  14       46.44       59.97      5.99 o
  -8   4  14      539.09      517.37     13.47 o
  -6   4  14       19.08       29.52      6.43 o
  -4   4  14      139.71      122.31      8.48 o
  -2   4  14        2.98       -2.48      5.47 o
   0   4  14      564.71      560.27     26.76 o
   2   4  14        9.18        3.39      9.01 o
   4   4  14        0.17      -11.81     11.81 o
   6   4  14      109.54      120.35     13.62 o
   8   4  14        0.46       -0.33     12.28 o
 -17   5  14      379.39      378.42     20.09 o
 -15   5  14      234.84      253.68     13.79 o
 -13   5  14     1991.13     2024.37     31.02 o
 -11   5  14       45.09       49.00      8.40 o
  -9   5  14      153.62      146.44      8.76 o
  -7   5  14       47.92       62.81      7.84 o
  -5   5  14      500.76      451.15     16.25 o
  -3   5  14        3.75       -0.21     10.22 o
  -1   5  14     3293.72     3317.81     46.82 o
   1   5  14      167.61      179.75     13.62 o
   3   5  14      140.22      107.99     12.53 o
   5   5  14       15.48       30.24     10.91 o
   7   5  14      196.00      198.84     16.63 o
 -16   6  14       31.54       21.95     15.67 o
 -14   6  14     1924.13     1907.39     30.97 o
 -12   6  14     1206.36     1246.26     26.64 o
 -10   6  14        3.81       -3.07      6.28 o
  -8   6  14      928.48      904.08     20.88 o
  -6   6  14      464.68      470.80     17.26 o
  -4   6  14      477.16      473.12     26.86 o
  -2   6  14      450.01      440.69     18.07 o
   0   6  14     3189.05     3084.56     45.94 o
   2   6  14       17.81       32.54     10.95 o
   4   6  14       50.76       35.48     10.58 o
   6   6  14      545.10      604.41     24.63 o
 -17   7  14       40.19       18.10     19.49 o
 -15   7  14      570.76      570.08     39.87 o
 -13   7  14     1961.79     1917.08     46.27 o
 -11   7  14     1432.42     1375.48     55.69 o
  -9   7  14       77.27       79.52     10.87 o
  -7   7  14       72.65       62.11      9.64 o
  -5   7  14       24.06       23.75      8.48 o
  -3   7  14      763.22      826.22     22.93 o
  -1   7  14     2121.56     2063.86     37.56 o
   1   7  14      841.48      871.87     25.06 o
   3   7  14      543.75      525.79     34.23 o
   5   7  14        7.06       -5.95     10.16 o
   7   7  14        4.83        9.75     12.80 o
 -16   8  14      577.70      569.91     31.98 o
 -14   8  14      715.41      742.71     31.50 o
 -10   8  14     2961.49     2927.99     80.75 o
  -8   8  14        7.26        6.20      7.67 o
  -6   8  14      556.21      574.48     19.20 o
  -4   8  14     1267.64     1306.38     28.07 o
  -2   8  14      802.19      803.47     23.73 o
   0   8  14      504.92      528.41     27.42 o
   2   8  14     2349.17     2335.57     41.40 o
   4   8  14      430.42      400.42     20.17 o
   6   8  14        5.86      -12.53     12.53 o
 -15   9  14      327.56      352.77     25.60 o
 -13   9  14      532.05      481.70     38.98 o
 -11   9  14     5549.46     5756.71    135.04 o
  -9   9  14      276.96      270.43     14.64 o
  -7   9  14      112.56      125.74     11.91 o
  -5   9  14      606.09      617.04     21.31 o
  -3   9  14     1652.68     1645.37     50.16 o
  -1   9  14      447.45      441.13     19.69 o
   1   9  14     1460.63     1468.71     38.71 o
   3   9  14     1334.13     1329.42     32.53 o
   5   9  14       24.09       10.92     11.40 o
 -14  10  14      873.50      866.03     34.94 o
 -12  10  14      496.72      420.44     36.20 o
 -10  10  14      349.95      338.94     21.74 o
  -8  10  14      526.34      541.46     20.23 o
  -6  10  14      277.49      303.51     19.36 o
  -4  10  14      222.18      260.88     16.04 o
  -2  10  14      229.62      216.19     17.16 o
   0  10  14     1218.87     1217.46     41.84 o
   2  10  14      645.03      611.10     24.59 o
   4  10  14       85.85       83.37     13.92 o
 -13  11  14      623.38      643.19     47.33 o
 -11  11  14       17.82        6.96     20.88 o
  -9  11  14      179.27      170.95     13.83 o
  -7  11  14     1263.06     1272.10     65.54 o
  -5  11  14      377.66      390.16     18.98 o
  -3  11  14      109.94      116.90     13.53 o
  -1  11  14      981.64      959.14     43.66 o
   1  11  14      227.64      220.88     34.57 o
   3  11  14       22.06        2.38     13.69 o
 -12  12  14       69.07       76.57     23.67 o
 -10  12  14        0.47      -10.41     12.04 o
  -8  12  14      214.17      212.97     15.71 o
  -6  12  14       99.73      100.62     12.53 o
  -4  12  14       22.10       28.77     11.25 o
  -2  12  14       64.65       61.76     13.66 o
   0  12  14      269.00      226.53     19.45 o
   2  12  14       51.86       55.46     13.84 o
  -9  13  14       99.11       95.34     16.65 o
  -7  13  14      278.17      270.99     27.68 o
  -5  13  14      460.23      482.65     21.90 o
  -3  13  14       44.01       38.35     12.25 o
  -1  13  14      119.05      136.59     24.32 o
 -10  14  14       74.19       63.06     16.04 o
  -8  14  14       14.37        9.33     10.96 o
  -6  14  14      196.07      180.75     15.76 o
  -4  14  14      204.00      182.14     16.56 o
  -2  14  14      494.89      462.21     41.77 o
  -7  15  14      190.93      185.16     34.80 o
  -5  15  14      273.78      254.77     38.98 o
 -17   1  15     2462.73     2571.85     40.00 o
 -15   1  15       86.17       78.02     10.25 o
 -13   1  15      130.70      150.97     10.74 o
 -11   1  15      671.82      674.62     17.10 o
  -9   1  15       81.84       88.95      6.16 o
  -7   1  15        0.87       -1.26      4.60 o
  -5   1  15     1695.91     1741.71     25.52 o
  -3   1  15      542.59      561.20     15.29 o
  -1   1  15       86.26       90.67      8.51 o
   1   1  15       86.26       99.97      9.38 o
   3   1  15       97.39       99.33     10.25 o
   5   1  15       89.18       66.81     10.08 o
   7   1  15        2.73        2.89     10.70 o
 -18   2  15      283.27      251.64     19.69 o
 -16   2  15      513.56      460.54     19.49 o
 -14   2  15       67.06       37.30     10.13 o
 -12   2  15      256.43      259.50     12.44 o
 -10   2  15      506.84      508.89     13.28 o
  -8   2  15      196.89      188.20      8.16 o
  -6   2  15      956.98      949.54     22.10 o
  -4   2  15     6148.60     6023.31     71.54 o
  -2   2  15      243.29      220.95     11.43 o
   0   2  15      106.48      118.43      9.71 o
   2   2  15      621.02      599.04     18.04 o
   4   2  15      572.97      559.85     21.67 o
   6   2  15       19.74       20.76     12.11 o
 -17   3  15     1735.23     1663.19     32.00 o
 -15   3  15      237.86      252.87     14.27 o
 -13   3  15       11.76       15.47      8.64 o
 -11   3  15      600.74      622.53     18.35 o
  -9   3  15      207.44      227.80     10.35 o
  -7   3  15     2388.57     2398.36     30.82 o
  -5   3  15     2960.46     2935.12     35.57 o
  -3   3  15     3206.58     3142.53     37.85 o
  -1   3  15      534.66      549.22     16.08 o
   1   3  15        9.93        2.34      8.77 o
   3   3  15       34.60       39.36     10.96 o
   5   3  15      804.77      898.98     43.40 o
   7   3  15      970.50     1031.78     29.90 o
 -18   4  15      674.76      731.89     32.97 o
 -16   4  15      770.03      834.36     22.89 o
 -14   4  15      871.63      873.61     21.28 o
 -12   4  15        4.70       -1.76      6.70 o
 -10   4  15       85.10       78.97      8.24 o
  -8   4  15     5618.17     5337.72     53.84 o
  -6   4  15     3310.17     3332.03     38.65 o
  -4   4  15      241.93      226.35     11.41 o
  -2   4  15     1121.79     1147.70     38.85 o
   0   4  15     3210.41     3169.76     46.82 o
   2   4  15      444.63      400.73     19.26 o
   4   4  15      279.40      282.79     22.00 o
   6   4  15      712.58      776.47     26.45 o
 -17   5  15      518.14      511.07     19.99 o
 -15   5  15      912.60      937.75     23.19 o
 -13   5  15      605.83      640.54     18.53 o
 -11   5  15      279.62      260.85     17.39 o
  -9   5  15      841.13      866.46     18.29 o
  -7   5  15     6480.44     6492.94     74.45 o
  -5   5  15     1676.16     1674.96     46.63 o
  -3   5  15     1612.36     1598.91     30.70 o
  -1   5  15       72.67       66.45     10.39 o
   1   5  15        9.88       11.22      9.35 o
   3   5  15        3.94       20.78     10.28 o
   5   5  15      716.37      776.57     30.12 o
   7   5  15      612.47      616.74     43.16 o
 -16   6  15      532.85      529.78     22.86 o
 -14   6  15       18.07       10.49     12.68 o
 -10   6  15      358.86      335.60     15.00 o
  -8   6  15        5.64        4.06      7.45 o
  -6   6  15      466.65      471.83     18.26 o
  -4   6  15     3703.54     3635.74     50.19 o
  -2   6  15     1138.67     1137.82     26.87 o
   0   6  15      182.57      180.48     21.21 o
   2   6  15      129.25      160.05     14.64 o
   4   6  15      274.86      264.42     17.74 o
   6   6  15      211.66      195.77     42.46 o
 -15   7  15       68.71       89.73     17.21 o
 -13   7  15        2.24        0.32     13.92 o
 -11   7  15     1023.75      970.36     50.12 o
  -9   7  15       15.40       25.39      8.48 o
  -7   7  15       86.20       80.03     10.28 o
  -5   7  15     1207.39     1247.34     36.11 o
  -3   7  15     1025.45     1080.14     26.45 o
  -1   7  15      215.54      230.38     15.76 o
   1   7  15      935.67     1028.64     28.11 o
   3   7  15      419.03      511.06     22.20 o
   5   7  15       18.79        4.91     11.66 o
 -14   8  15       17.76       21.55     14.05 o
 -10   8  15      723.04      745.12     27.43 o
  -8   8  15        0.77       -8.48      8.48 o
  -6   8  15       91.98       70.27     10.70 o
  -4   8  15      350.32      330.64     16.77 o
  -2   8  15       23.14        9.48      9.77 o
   0   8  15       20.99        4.66     10.10 o
   2   8  15      107.54      134.79     17.00 o
   4   8  15       13.94       21.35     11.57 o
 -15   9  15       49.45       34.80     26.45 o
 -13   9  15      308.03      295.14     33.41 o
 -11   9  15        5.70       40.37     22.28 o
  -9   9  15       29.18       20.67     11.76 o
  -7   9  15      122.66      117.68     16.91 o
  -5   9  15     1358.60     1369.28     35.26 o
  -3   9  15       65.75       65.38     12.13 o
  -1   9  15      372.55      349.18     20.94 o
   1   9  15       74.81       90.73     13.34 o
   3   9  15      183.24      202.89     16.77 o
 -14  10  15      191.92      200.99     22.13 o
 -10  10  15      731.52      767.31     29.09 o
  -8  10  15       12.81       -1.15      8.95 o
  -6  10  15      148.44      164.54     14.42 o
  -4  10  15     1743.66     1754.10     36.05 o
  -2  10  15       50.66       37.65     11.50 o
   0  10  15      327.15      360.07     20.29 o
   2  10  15      244.84      211.94     17.58 o
 -13  11  15       12.83        0.00     20.88 o
 -11  11  15        6.73      -16.71     19.49 o
  -9  11  15       15.92       20.12     10.10 o
  -7  11  15      538.78      563.74     22.39 o
  -5  11  15     2296.98     2310.92     41.83 o
  -3  11  15      558.16      563.11     23.44 o
  -1  11  15        6.49      -10.58     10.58 o
   1  11  15        4.72      -10.60     11.20 o
 -12  12  15      111.17      126.69     27.84 o
 -10  12  15        6.93        0.11     12.68 o
  -8  12  15      975.03     1039.35     28.47 o
  -6  12  15     2097.98     2181.23     41.32 o
  -4  12  15       13.31        0.99     15.98 o
  -2  12  15      541.74      510.83     23.52 o
   0  12  15      268.47      280.02     18.98 o
  -9  13  15      270.15      249.29     21.59 o
  -7  13  15     1343.55     1378.43     32.99 o
  -5  13  15      163.18      132.52     14.72 o
  -3  13  15      785.90      785.63     27.49 o
  -8  14  15       44.48       40.37     19.49 o
  -6  14  15      882.96      888.58     36.07 o
 -18   0  16       14.84        8.27     17.40 o
 -16   0  16     1453.92     1501.45     42.30 o
 -14   0  16       22.83       27.15     11.81 o
 -12   0  16     4928.91     4844.11    121.12 o
 -10   0  16     2772.07     2614.65     44.72 o
  -8   0  16       15.35       14.94      7.00 o
  -6   0  16       82.38       88.08     19.49 o
  -4   0  16      928.77      996.15     28.55 o
  -2   0  16      146.79      126.12     15.31 o
   0   0  16      269.96      292.36     19.18 o
   2   0  16     4410.13     4364.78    139.22 o
   4   0  16      438.55      494.95     26.07 o
   6   0  16        2.70       19.49     13.78 o
 -17   1  16        7.31       10.30      9.52 o
 -15   1  16      138.67      154.67     12.13 o
 -13   1  16      940.63      948.95     25.12 o
 -11   1  16     5226.04     5200.96    101.66 o
  -9   1  16     1982.05     1961.79     22.10 o
  -7   1  16      446.51      416.12     14.22 o
  -5   1  16      121.28      131.40      9.56 o
  -3   1  16      502.86      493.55     16.68 o
  -1   1  16       28.89       24.61      7.98 o
   1   1  16     2163.96     2209.22     33.22 o
   3   1  16      710.69      732.88     20.69 o
   5   1  16      312.92      329.77     19.01 o
 -18   2  16      203.43      200.67     20.88 o
 -16   2  16       22.87       16.23     11.25 o
 -14   2  16      303.53      278.85     14.06 o
 -12   2  16     1077.70     1165.66     25.92 o
 -10   2  16      614.03      592.61     16.05 o
  -8   2  16     2712.41     2765.86     34.45 o
  -6   2  16      351.73      352.12     13.15 o
  -4   2  16      178.20      159.66     10.41 o
  -2   2  16     2058.72     1989.30     41.39 o
   0   2  16     1099.61     1114.04     22.96 o
   2   2  16       61.34       56.69     11.20 o
   4   2  16      283.52      300.52     18.17 o
   6   2  16      292.30      307.35     20.75 o
 -17   3  16       49.68       44.14     10.60 o
 -15   3  16     1482.61     1568.88     35.37 o
 -13   3  16      532.77      555.02     17.25 o
 -11   3  16       75.01       74.96     10.58 o
  -9   3  16     1111.64     1135.70     20.30 o
  -7   3  16      895.85      881.54     18.81 o
  -5   3  16      732.92      706.08     17.38 o
  -3   3  16        2.89       10.31      9.24 o
  -1   3  16      406.07      414.08     29.02 o
   1   3  16      295.71      254.65     16.33 o
   3   3  16       28.61        5.57     11.81 o
   5   3  16      589.01      657.64     31.00 o
 -18   4  16        5.07       -4.66     14.25 o
 -16   4  16       19.84        6.85      9.71 o
 -14   4  16        9.97        5.50      7.93 o
 -12   4  16        1.35        2.78     13.92 o
 -10   4  16        9.18        3.77      6.26 o
  -8   4  16        1.95        0.49      6.40 o
  -6   4  16      261.49      253.54     14.14 o
  -4   4  16       23.57        7.43      8.84 o
  -2   4  16      184.42      175.52     13.34 o
   0   4  16      339.57      341.41     17.97 o
   2   4  16       24.50        8.05     10.16 o
   4   4  16       22.04       -3.95     10.58 o
 -17   5  16      263.79      260.34     33.41 o
 -15   5  16      261.45      269.41     40.37 o
 -13   5  16      284.18      292.91     34.11 o
 -11   5  16        8.15       -4.18     18.10 o
  -9   5  16      404.99      398.75     16.42 o
  -7   5  16      115.85      113.89     12.86 o
  -5   5  16      303.61      313.85     15.76 o
  -3   5  16       24.03       17.62      9.58 o
  -1   5  16      114.46      126.88     17.76 o
   1   5  16        0.65        3.50     10.16 o
   3   5  16       28.22       13.37     11.20 o
   5   5  16      311.61      298.54     19.69 o
 -16   6  16        2.43       18.10     14.77 o
 -14   6  16      570.27      561.00     29.03 o
 -10   6  16       28.90       28.06      8.95 o
  -8   6  16     2034.48     2044.45     35.04 o
  -6   6  16       11.51        7.59      9.99 o
  -4   6  16      348.27      378.78     26.28 o
  -2   6  16      695.29      675.76     23.01 o
   0   6  16      940.84      906.52     26.22 o
   2   6  16      209.60      183.25     15.76 o
   4   6  16      309.90      284.63     19.20 o
 -15   7  16       24.83       -2.29     13.68 o
 -13   7  16      780.08      824.61     52.90 o
 -11   7  16     1900.57     1857.18     66.83 o
  -9   7  16     2198.53     2329.53     38.15 o
  -7   7  16      171.24      134.46     12.21 o
  -5   7  16      232.14      202.15     20.41 o
  -3   7  16        5.77       -9.35      9.35 o
  -1   7  16      868.98      887.09     26.45 o
   1   7  16     1869.96     1936.45     38.99 o
   3   7  16      651.76      690.44     26.15 o
 -14   8  16        8.81       -1.13     13.26 o
 -10   8  16     2805.30     2796.29     55.09 o
  -8   8  16        5.60       -8.40      8.40 o
  -6   8  16      521.37      536.16     21.01 o
  -4   8  16     1706.19     1718.53     55.32 o
  -2   8  16        7.90       14.13     10.10 o
   0   8  16        7.43      -10.19     10.70 o
   2   8  16     1750.81     1924.55     44.50 o
 -13   9  16      639.54      593.07     43.16 o
 -11   9  16     2292.60     2308.25     79.35 o
  -9   9  16      951.16      960.19     25.75 o
  -7   9  16       69.82       66.68     11.26 o
  -5   9  16      296.78      309.51     22.54 o
  -3   9  16        6.28        3.04      9.89 o
  -1   9  16        9.49       15.76     10.70 o
   1   9  16     1239.71     1298.38     33.41 o
 -10  10  16     1076.75     1103.91     61.26 o
  -8  10  16      413.56      383.98     19.42 o
  -6  10  16      188.20      176.71     14.95 o
  -4  10  16      203.22      194.20     15.96 o
  -2  10  16      470.62      458.35     22.01 o
   0  10  16      398.05      356.20     20.56 o
 -11  11  16       42.67       52.90     23.67 o
  -9  11  16      838.05      830.78     29.95 o
  -7  11  16      783.18      817.84     26.26 o
  -5  11  16      135.97      165.01     15.23 o
  -3  11  16      313.76      368.63     20.56 o
  -1  11  16      196.72      186.58     17.14 o
 -10  12  16        6.80       21.75     14.05 o
  -8  12  16      529.76      519.27     22.71 o
  -6  12  16      254.92      291.14     18.74 o
  -4  12  16      292.91      291.77     19.26 o
  -2  12  16      178.22      198.95     19.01 o
  -9  13  16       60.57       66.83     22.28 o
  -7  13  16       28.11       12.69     13.09 o
  -5  13  16       53.81       52.90     22.28 o
 -17   1  17       76.11       61.06     11.10 o
 -15   1  17        0.88       -7.98      7.98 o
 -13   1  17      195.78      211.00     12.32 o
 -11   1  17      612.46      622.04     24.55 o
  -9   1  17      799.68      791.71     16.21 o
  -7   1  17       38.48       32.03      7.53 o
  -5   1  17      883.42      903.99     19.81 o
  -3   1  17      279.42      279.55     15.27 o
  -1   1  17       43.94       42.23     16.48 o
   1   1  17      213.17      214.96     13.04 o
   3   1  17      120.51      143.61     14.82 o
   5   1  17        2.57      -11.25     11.25 o
 -16   2  17     1099.92     1141.85     26.92 o
 -14   2  17       87.44      104.23     10.22 o
 -12   2  17      258.88      257.12     15.45 o
 -10   2  17       59.98       68.62      7.39 o
  -8   2  17       49.04       44.93      8.00 o
  -6   2  17      931.17      904.90     19.79 o
  -4   2  17     2760.66     2857.22     37.37 o
  -2   2  17       97.33      113.89     13.59 o
   0   2  17      170.49      154.45     13.62 o
   2   2  17      575.29      581.81     23.01 o
   4   2  17       73.17       57.51     12.57 o
 -17   3  17      476.28      444.26     21.67 o
 -15   3  17     3224.11     3341.50     52.73 o
 -13   3  17      370.75      359.52     33.22 o
 -11   3  17       70.64       59.69     10.28 o
  -9   3  17       28.50       42.15      7.53 o
  -7   3  17     1046.60     1055.07     24.75 o
  -5   3  17     1549.74     1601.61     31.26 o
  -3   3  17     1454.22     1475.48     30.99 o
  -1   3  17      492.69      507.08     21.12 o
   1   3  17       85.67       58.39     12.49 o
   3   3  17        4.58       11.10     10.70 o
 -16   4  17     1067.80     1088.89     31.61 o
 -14   4  17     1724.94     1775.07     36.85 o
 -12   4  17        9.93       31.34     29.24 o
 -10   4  17       94.49       81.47     10.10 o
  -8   4  17     1913.62     1983.95     33.74 o
  -6   4  17      209.50      206.68     14.14 o
  -4   4  17      175.60      189.23     17.21 o
  -2   4  17     4151.10     4092.39     56.99 o
   0   4  17      298.76      314.29     17.94 o
   2   4  17       44.93       38.07     14.25 o
   4   4  17      337.78      344.39     20.00 o
 -15   5  17     2562.15     2688.05     60.03 o
 -13   5  17       21.38       23.13     12.68 o
 -11   5  17      102.00       23.67     19.49 o
  -9   5  17       28.52       23.70     14.43 o
  -7   5  17      220.36      196.57     13.71 o
  -5   5  17      738.40      832.79     25.21 o
  -3   5  17     2300.14     2351.69     40.58 o
  -1   5  17     2992.47     2991.12     65.47 o
   1   5  17       12.91       21.86     10.96 o
   3   5  17        3.08      -10.16     10.16 o
 -14   6  17      497.24      481.08     28.04 o
 -12   6  17      549.19      505.37     41.77 o
 -10   6  17      124.25      110.51     18.79 o
  -8   6  17       41.05       57.90     10.28 o
  -6   6  17     1524.18     1515.02     31.31 o
  -4   6  17      941.21      873.51     41.16 o
  -2   6  17       48.73       46.67     11.50 o
   0   6  17        8.55       15.00     11.74 o
   2   6  17     1096.32     1129.21     30.70 o
 -15   7  17        5.30       -0.19     14.05 o
 -13   7  17      243.83      271.12     48.73 o
 -11   7  17     1066.83     1095.65     54.30 o
  -9   7  17        1.20       -1.31      9.21 o
  -7   7  17       96.88       91.97     12.21 o
  -5   7  17     1296.93     1262.21     30.61 o
  -3   7  17      100.92      110.67     13.62 o
  -1   7  17      240.89      247.31     17.37 o
   1   7  17       44.52       45.07     14.89 o
 -14   8  17        9.91        0.00     18.79 o
 -12   8  17       74.34       68.22     25.06 o
 -10   8  17       29.85       41.77     13.37 o
  -8   8  17      367.00      335.57     23.31 o
  -6   8  17       17.30       13.04     13.01 o
  -4   8  17       96.13      100.08     13.34 o
  -2   8  17      118.81      109.23     14.18 o
   0   8  17       42.55       47.60     13.02 o
 -13   9  17        6.40       -5.57     19.49 o
 -11   9  17        1.87      -18.10     18.10 o
  -9   9  17      371.93      337.90     25.50 o
  -7   9  17       54.31       69.81     12.21 o
  -5   9  17      143.01      132.58     14.34 o
  -3   9  17      898.69      888.37     27.66 o
  -1   9  17        0.00      -10.99     11.20 o
 -12  10  17      105.60       50.12     27.84 o
 -10  10  17        3.84       17.67     12.68 o
  -8  10  17      316.21      303.02     18.07 o
  -6  10  17      519.61      519.99     22.60 o
  -4  10  17     1214.06     1397.87     34.15 o
  -2  10  17      354.29      343.99     20.20 o
  -9  11  17        4.79       -3.36     10.70 o
  -7  11  17       85.86       76.29     12.89 o
  -5  11  17      830.53      860.66     28.29 o
  -3  11  17      505.29      533.90     26.42 o
 -10  12  17       24.36        5.57     18.10 o
  -8  12  17      414.72      454.40     26.45 o
  -6  12  17      138.71      116.45     17.72 o
 -16   0  18      597.23      640.26     45.25 o
 -14   0  18      179.85      193.82     18.63 o
 -12   0  18     1701.95     1670.63     58.47 o
 -10   0  18     3637.86     3831.61     64.02 o
  -8   0  18      191.65      169.19     15.66 o
  -6   0  18     2651.41     2723.07     52.15 o
  -4   0  18     1243.93     1314.82     35.44 o
  -2   0  18      325.34      304.13     20.60 o
   0   0  18      552.25      592.90     27.06 o
   2   0  18     1202.76     1315.44     39.86 o
 -17   1  18       45.21       44.68     12.25 o
 -15   1  18        8.32        2.35      8.82 o
 -13   1  18       31.99       30.96     10.39 o
 -11   1  18     1649.89     1631.68     39.38 o
  -9   1  18      857.18      836.86     21.50 o
  -7   1  18     1844.97     1876.39     34.76 o
  -5   1  18      428.87      412.63     15.83 o
  -3   1  18        5.75        6.68      8.16 o
  -1   1  18       28.71       23.64      8.86 o
   1   1  18      508.28      584.18     23.03 o
   3   1  18      824.64      821.35     27.59 o
 -16   2  18        6.20        0.92     10.70 o
 -14   2  18      889.08      888.70     31.94 o
 -12   2  18       13.89       -4.11      8.77 o
 -10   2  18      908.76      885.54     17.86 o
  -8   2  18     1410.50     1388.91     25.04 o
  -6   2  18        8.33       -6.18      7.46 o
  -4   2  18       13.67       10.17      8.31 o
  -2   2  18      393.32      396.52     20.40 o
   0   2  18       59.49       99.83     19.92 o
   2   2  18        5.01       22.24     11.50 o
 -17   3  18        4.19        9.75     20.88 o
 -15   3  18       59.84       78.72     15.90 o
 -13   3  18       75.46       58.50     17.07 o
 -11   3  18        7.27        7.04      8.95 o
  -9   3  18     1739.49     1792.36     28.60 o
  -7   3  18      686.77      681.20     26.36 o
  -5   3  18        1.79        0.41      9.29 o
  -3   3  18       26.86       37.81     10.63 o
  -1   3  18      418.78      449.16     43.85 o
   1   3  18      152.79      141.40     14.95 o
   3   3  18       94.05       99.89     18.70 o
 -16   4  18       57.46       64.04     22.28 o
 -14   4  18      103.15       89.63     18.03 o
 -12   4  18      192.62      217.18     25.06 o
 -10   4  18        5.02       -8.22      8.28 o
  -8   4  18      200.49      195.75     14.02 o
  -6   4  18        1.43       -1.40     10.17 o
  -4   4  18        1.18        8.41     16.01 o
  -2   4  18       47.11       49.93     14.67 o
   0   4  18      237.03      245.22     22.13 o
   2   4  18        2.26        5.95     11.20 o
 -15   5  18      108.17      127.45     19.18 o
 -13   5  18      389.22      348.61     50.81 o
 -11   5  18        0.20       22.28     19.49 o
  -9   5  18      752.07      809.96     23.49 o
  -7   5  18      879.86      912.44     25.55 o
  -5   5  18      497.48      524.87     21.01 o
  -3   5  18        1.16       -2.64      9.89 o
  -1   5  18       71.26       59.79     12.81 o
   1   5  18      202.95      228.88     17.65 o
 -14   6  18      383.79      396.75     25.96 o
 -12   6  18        2.46       -3.86     12.68 o
 -10   6  18      417.10      418.11     23.74 o
  -8   6  18     1472.64     1546.56     32.61 o
  -6   6  18       25.96       23.36     11.89 o
  -4   6  18       58.88       39.87     11.50 o
  -2   6  18     1063.05     1041.86     29.59 o
   0   6  18       37.69       63.56     15.97 o
 -13   7  18       27.49       21.46     34.80 o
 -11   7  18     1172.26     1246.01     58.47 o
  -9   7  18     1204.21     1171.20     28.37 o
  -7   7  18     1071.29     1063.33     27.68 o
  -5   7  18      157.62      168.23     15.45 o
  -3   7  18       43.52       44.39     12.18 o
  -1   7  18       96.44       79.79     14.02 o
 -12   8  18      709.55      787.98     52.90 o
 -10   8  18     1116.44     1200.58     38.79 o
  -8   8  18      234.22      233.24     16.45 o
  -6   8  18      767.54      742.32     27.96 o
  -4   8  18      115.40      106.00     15.38 o
  -2   8  18      257.47      288.43     22.58 o
 -11   9  18      978.81      995.42     57.08 o
  -9   9  18      443.69      470.24     22.90 o
  -7   9  18      662.79      633.40     33.48 o
  -5   9  18     1055.56     1042.27     30.19 o
  -3   9  18       17.57       20.24     11.77 o
 -10  10  18      536.56      616.74     38.98 o
  -8  10  18      926.27      980.57     28.47 o
  -6  10  18      331.00      345.07     19.97 o
  -4  10  18      360.74      378.04     21.01 o
  -9  11  18      478.36      458.03     37.59 o
  -7  11  18      233.24      189.71     19.69 o
 -15   1  19        3.91        5.79     10.63 o
 -13   1  19      415.12      413.13     27.84 o
 -11   1  19      245.54      215.79     25.06 o
  -9   1  19      122.37      121.31     10.71 o
  -7   1  19       21.36       27.79      8.82 o
  -5   1  19      752.97      782.41     21.05 o
  -3   1  19      237.83      275.69     25.60 o
  -1   1  19        0.48      -10.39     10.39 o
   1   1  19      196.75      192.54     17.14 o
 -16   2  19       60.64       59.77     15.23 o
 -14   2  19      697.49      673.22     25.13 o
 -12   2  19     1107.09     1104.01     48.73 o
 -10   2  19       43.35       60.93      8.94 o
  -8   2  19      573.80      583.56     20.30 o
  -6   2  19     1045.27     1054.90     26.96 o
  -4   2  19      119.17      139.78     21.20 o
  -2   2  19       10.37       -0.37     10.63 o
   0   2  19      465.76      469.34     32.86 o
   2   2  19      510.35      407.91     38.98 o
 -15   3  19      672.90      650.09     31.00 o
 -13   3  19      675.57      649.62     34.11 o
 -11   3  19      232.84      219.99     20.16 o
  -9   3  19       47.20       53.81     16.29 o
  -7   3  19       15.21        0.85     11.03 o
  -5   3  19        4.54       -4.49      9.58 o
  -3   3  19     1179.50     1234.55     30.52 o
  -1   3  19     1240.64     1238.36     31.80 o
   1   3  19      402.60      371.53     23.03 o
 -14   4  19     2534.64     2748.45     73.79 o
 -12   4  19       56.95       57.08     18.10 o
 -10   4  19      265.57      234.59     15.34 o
  -8   4  19      461.36      473.17     20.29 o
  -6   4  19       55.18       46.38     10.70 o
  -4   4  19      686.99      754.13     27.79 o
  -2   4  19     2218.39     2178.87     76.57 o
   0   4  19       50.07       46.79     12.53 o
 -15   5  19     1359.80     1525.84     62.65 o
 -13   5  19     1785.27     1835.51     47.55 o
 -11   5  19      271.87      283.18     22.58 o
  -9   5  19      388.99      351.53     19.20 o
  -7   5  19       16.05       10.44     10.28 o
  -5   5  19        4.79       -2.39     10.28 o
  -3   5  19      785.76      774.12     26.78 o
  -1   5  19      651.75      675.39     32.44 o
 -14   6  19       78.55       83.53     23.67 o
 -12   6  19      451.25      420.33     26.95 o
 -10   6  19      173.86      196.69     27.15 o
  -8   6  19        6.77       -9.89      9.89 o
  -6   6  19       72.91       81.56     12.47 o
  -4   6  19      387.91      405.82     20.81 o
  -2   6  19      223.24      195.70     17.14 o
 -13   7  19      945.23      935.55     50.12 o
 -11   7  19       62.22       69.61     25.06 o
  -9   7  19       45.91       38.92     11.72 o
  -7   7  19       13.58        2.37     10.75 o
  -5   7  19      681.32      746.65     26.85 o
  -3   7  19       22.98       12.46     12.00 o
 -10   8  19       53.66       64.11     18.10 o
  -8   8  19        3.23        5.96     10.91 o
  -6   8  19       46.51       45.15     12.81 o
  -4   8  19       34.16       40.76     12.81 o
  -9   9  19      485.82      533.26     27.51 o
  -7   9  19       41.27       43.49     12.72 o
  -5   9  19      143.09      121.85     18.70 o
 -10  10  19        1.22       18.10     19.49 o
  -8  10  19      175.19      171.05     20.02 o
 -14   0  20        3.74       -5.57     19.49 o
 -12   0  20      978.07      962.00     48.73 o
 -10   0  20      104.51       94.05     18.79 o
  -8   0  20      240.09      255.34     22.28 o
  -6   0  20     2301.76     2378.35     50.18 o
  -4   0  20        7.86       24.66     25.06 o
  -2   0  20       19.50        4.18     19.49 o
 -15   1  20       22.13      -11.14     19.49 o
 -13   1  20       80.40       97.95     16.74 o
 -11   1  20       81.49       90.49     20.88 o
  -9   1  20      600.93      613.50     19.40 o
  -7   1  20      970.19     1022.95     23.65 o
  -5   1  20     1688.10     1703.61     35.35 o
  -3   1  20      106.51      103.16     19.06 o
  -1   1  20       37.92       37.40     12.81 o
 -14   2  20        7.89       -2.78     18.10 o
 -10   2  20      398.95      398.88     19.16 o
  -8   2  20     1402.11     1475.27     36.64 o
  -6   2  20      188.56      179.83     15.27 o
  -4   2  20      188.48      189.10     15.79 o
  -2   2  20      376.52      370.79     22.10 o
   0   2  20        9.62       -8.35     20.88 o
 -13   3  20       19.08        4.18     18.10 o
 -11   3  20       31.41       37.59     22.28 o
  -9   3  20      557.98      541.24     25.02 o
  -7   3  20       75.10       46.47     14.05 o
  -5   3  20       37.67       23.95     11.50 o
  -3   3  20      446.36      497.83     45.15 o
  -1   3  20      257.75      256.16     33.41 o
 -14   4  20        4.47        2.78     18.10 o
 -10   4  20        8.94       14.75     18.10 o
  -8   4  20       56.36       63.96     11.40 o
  -6   4  20       65.78       80.23     13.00 o
  -4   4  20       91.78       77.56     12.81 o
  -2   4  20        2.53       12.24     11.50 o
 -13   5  20       17.36       30.63     19.49 o
 -11   5  20        9.61        6.96     20.88 o
  -9   5  20      417.09      367.59     19.07 o
  -7   5  20       12.82        3.89     10.91 o
  -5   5  20        0.91       -4.67     10.28 o
  -3   5  20       62.34       82.70     13.92 o
 -12   6  20      286.98      233.89     29.24 o
 -10   6  20     1023.78     1015.84     35.68 o
  -8   6  20      865.25      910.51     26.87 o
  -6   6  20        3.23        1.27     11.20 o
  -4   6  20        4.00      -10.39     10.39 o
  -9   7  20      342.73      337.82     19.35 o
  -7   7  20      728.27      782.94     26.56 o
  -5   7  20      725.26      749.70     28.57 o
 -10   8  20      218.08      235.28     32.02 o
  -8   8  20      218.21      238.63     21.15 o
  -6   8  20     1248.50     1322.58     58.47 o
 -13   1  21      485.85      393.99     36.20 o
  -9   1  21       74.33       79.61     12.00 o
  -7   1  21        0.76       -1.22     11.44 o
  -5   1  21       90.42       89.06     13.38 o
  -3   1  21      344.96      354.32     22.20 o
 -10   2  21        8.76       -1.39     12.68 o
  -8   2  21        7.87      -16.04     18.10 o
  -6   2  21      353.08      369.23     20.06 o
  -4   2  21       76.81       67.06     13.38 o
  -2   2  21      199.67      185.16     29.24 o
 -11   3  21      765.93      765.70     47.33 o
  -9   3  21      355.28      319.84     28.79 o
  -7   3  21        6.50       14.45     11.10 o
  -5   3  21       52.57       63.20     16.22 o
  -3   3  21       59.25       68.22     23.67 o
 -10   4  21      865.13      881.35     52.90 o
  -8   4  21      211.57      225.85     17.97 o
  -6   4  21      268.56      228.21     25.24 o
  -4   4  21      207.80      190.73     30.63 o
  -9   5  21      642.10      602.44     23.94 o
  -7   5  21       34.23       28.89     12.72 o
  -5   5  21       11.95       18.79     14.77 o
  -8   6  21       31.20       18.10     13.78 o
  -9   7  21        6.43      -15.31     18.10 o
  -8   0  22      254.82      235.28     29.24 o
  -9   1  22        4.55        2.28     10.70 o
  -7   1  22      541.98      576.22     31.87 o
 -10   2  22      521.94      544.35     43.16 o
  -8   2  22      177.75      171.24     19.61 o
  -6   2  22       60.27       51.51     23.67 o
  -9   3  22      128.08      136.96     15.34 o
  -7   3  22        3.60       -2.78     22.28 o
 
